# Supplementary material for: Rapid and robust assembly and decoding of molecular tags with DNA-based nanopore signatures
Source: Nat Commun. 2020 Nov 3;11:5454. doi: 10.1038/s41467-020-19151-8 (PMC7642340; doi:10.1038/s41467-020-19151-8)
Supplement: Supplementary file 3 — Dataset 1 [file 41467_2020_19151_MOESM3_ESM.txt]

>0
TTTATAGAAAACGTTTTGAAGAAGAAGATGATCTCTACTC
>1
TGTCCTACTATGTCTTCTCTCTTCTACTACTTACCTACTC
>2
GGATGGATGATCCCACACCTCACACGCAGGAGAGAAACTC
>3
CTAGTGGTAGATGTTGTGTGTGGCGCGAGAGAAAGCACTC
>4
TTGCGACGATGACTGACGACTGCACGAAAAGCTGGAACTC
>5
GTGAGGAGGAGAAGTAAAAGAAAGCTTCGAGAGAGTACTC
>6
AGTTTACACGGCGCTCTTTCCGGTTTGATCTTGCACACTC
>7
CTGTTTGCACACACACCCGCACACCCTGTTCCCTCGACTC
>8
ATGCGTTGCGTTGTTTTGCGTTCCACACCACACGTTACTC
>9
ATGTTTACGCACGCGTTTTCCCACCCACGATGTTGTACTC
>10
ATCCAAAGAGAACTGGGATTTCTAAAAGAGAGAGAAACTC
>11
AGTCCCACCTCACGAGGAAAGAGAGGGAGGAGAGAAACTC
>12
GTTTTACCTTTTGCGCTTTTGTCTTCGTTCGTCCCTACTC
>13
GGCTCCCTACCACACACCACGTTTTGATGATAGTTGACTC
>14
TACGAGAGGAAGCTTCACACACCACCACGATCGGATACTC
>15
CTTGCGCACACCTCACACACGTGTTTGTGTTGTGTTACTC
>16
CGATCCGCACACGCACGTCACACCTATCTTACGTGTACTC
>17
GAAGAAAAGAAAGAGAAGAGAAAACTCAAAAGATGAACTC
>18
GCCTCATATCAGTTCGGGTTTGCACTTTGGCACTGCACTC
>19
TGATGTTTTGCCACGCCGCGCGTAGTAGTGTGTCCTACTC
>20
GAGCACACCTCGTTTTACAAAAGATGGTTGTGTTGTACTC
>21
GCCAGGTTTACCCTAATAATGTCATCTCCGCACCTTACTC
>22
CAGCTGGATGCGAGAGGGAAGCTGGTTGAAATAATAACTC
>23
GGACACTACCTACACTACCTACCCTATTTTATTTTGACTC
>24
TGCGAAGAGGGAGGAGGAAACTCGGGACTTTTACGCACTC
>25
AGTTTACGATCGAAAAGGCTTCCACACCACAACGGGACTC
>26
CTACTACTACCTCCCTCTCTCACCCGCGTTGGTCTGACTC
>27
TTCCACGCTTTACACACACACCACTGTCGTCGTGTCACTC
>28
TCCCACACGAAGAAGTCGACATAAGCAACGGCGACGACTC
>29
AGACTTTGAGGGTGATCGTACGCACACACACACCCTACTC
>30
CTCGTCCCTCTCTACACACTACGTTTTGCTTTGCACACTC
>31
GTCACACACCCTCAATCCCACTGTTTGCGCATCCTTACTC
>32
AGCATAGCAGCACGTGTCTTTGCGCAGTTTGCACGAACTC
>33
TCCTCTACCTACCGCTTTAGTGTTAAGGCTTTACTAACTC
>34
GAATCGATGATGAAAGAGAAAGGTTTTACTTTCACGACTC
>35
GTCGCACACACCACACACGAAAGGTTAGTTGTTTGCACTC
>36
CTCCAAAGAGAGGAGAGAGAGAAAAGAGAGGGAAGCACTC
>37
GGAACTTTTACGCACGCGCACCCTCAGATGTTTATAACTC
>38
GTGCGTGTTGTGGGATCGAGAAAGCTTTTGCACGTAACTC
>39
AGGTGTTGCCTCACTAGTCTTTACACGCGCATTTTAACTC
>40
TAGCACCCGTTCCTATGTTTGTTGTTTTACACCCACACTC
>41
CTGATTGCTTCCAAGGGAGAGGGAAGCACACCGAAAACTC
>42
AGAAGGGATCACGCATCCCTCTCACACGTTTACATAACTC
>43
CGCGCGTTCGTTTACGCACACCTATCTTTGCTTTATACTC
>44
ATCTACCACCTACCACGATCCCTGATCAGAAAGAGAACTC
>45
CGCTTTACCCTCGTCCTATTTCACCCTCACACTTTTACTC
>46
ATCCCACGAGGGAGGAGAAAAGTCCCACACCACAGAACTC
>47
TTCCGCGCACGCTTTTCTCGTTTTGTCTTTTACACTACTC
>48
AGTTATCCACACACACCGCGCGTCACCTGTTTACGCACTC
>49
TGAGGAGAGAGAGAGAAGCCCTACCTACCACACATAACTC
>50
TTCGGTTTGCACCTCTCCCACACCCAAAAGGTTTGTACTC
>51
AATGTCGTTGTTGCTATCACACGTTACGCTGTTCCTACTC
>52
CTGGAAAGCAGATCAGACCCACACCCTACACACACGACTC
>53
GGGAGGGCTTCACGCACGTTTTACCACCCTATCTCCACTC
>54
ATTAATCGATATTTTACACGCACGCACTACAGTTTAACTC
>55
CGAGAAAACTCCACACCACCCGGTCCCTCCACACAGACTC
>56
CGCGTGTGTTATGTGTCATCCCACTACACACACTGGACTC
>57
TTGAGGATGGGTTTTACCCTACTTTGCGCACACTCTACTC
>58
AGTTCGTCGTCGTTTACCCACACCACACACACACACACTC
>59
TTCTTGTTTTACACTGATCTTCTACCACACACCACGACTC
>60
CTCGAAGGGATCACTTTGCACAAAAGGAAGTCGCACACTC
>61
ACGGAGGAGGAAACTCAAAAGATCATACCCGCACTTACTC
>62
AGAAGGGCTATCGAAAAGAGAGAGGTGAAGAGAGAAACTC
>63
ATCACACCTCGCACTCTTTGGGACGTGGCATGATGGACTC
>64
GCCTACCACATGTGTGTTGTCGTGTGTTTCCTCGCGACTC
>65
ATCAACGTTTGCGCACACGCAACTTTTGCGCAAATGACTC
>66
GGTTTACCTAAAGAGAGGAGGGAATCTATAATACATACTC
>67
CAGCAGTCCACACTACACACGGCTTTTCCCGCACTAACTC
>68
TTCCGCTTTTGTTGTTGTATGTCTTTTACTGTTCCTACTC
>69
TGATGGAGGGAGGAGAGGAGAGGAAGCACACCCTCAACTC
>70
TATTCACCTGTACCCTCGAAGAGGTCCGAAAGAAAGACTC
>71
ATCTACCACGAGAGGTTTTGCGCACCTCGTTCACTGACTC
>72
TGATCACGTTTTACTACCTACACACTACCACCTACTACTC
>73
ATCCTGCGCACGCGCACACCCTCTCTCTCACCTTTGACTC
>74
GGACGCTTTTACGTTTGCCCTACACCCACCACGTTTACTC
>75
ATCGAAAAGCCCACCGGAGAGGAGAGAGAGAGAGGAACTC
>76
TTTTACACCTCACACCCACCACAGGGAGGGATATCGACTC
>77
CCACACACCACCTACCTACACACGAAGAGAGAGAGGACTC
>78
TACACACGCACGTAATCGTCAGATCGTCCACACGTAACTC
>79
GGAGAGAGAAGCTCGAGGAGAGAGAGAGGGAATCCGACTC
>80
ATTACTACTGCGCGTGTTAGTTTTACCACACCTATAACTC
>81
GGAAAGAGCGGTACACTCTCCGAGGGAGAGGCCCACACTC
>82
CGTCCCTACGCGCTTTTACGCACGCACCCTGTCTGAACTC
>83
TAACGCCTCTTTAGTTTGCGTGTCCTACTACACCTAACTC
>84
GGGCTTCACACCACAGATCGAGGACGGCACACACTAACTC
>85
GCCTATCTTTACACGCACACACACACGTGTTGTTATACTC
>86
CTCCAACTTTTACGAGAGCAATCAGGAATGGACCAAACTC
>87
CTCATCTTGCCCGCACCGCACGCTACCACACACGTCACTC
>88
TTTGTATGTTATCATAACACTGTTTGCACCTGCACTACTC
>89
CTTAGATGTTTTACGTTTATGTTTTGGTTTTCACTTACTC
>90
CTCGAGAAGTTGAGAGGTGAGGGTTTGCTTTACCGCACTC
>91
TTCACAAAGAGGAGAGGGAGAGAGAGAGTCAAAGGGACTC
>92
CTCCACGCACCGTTTGTCCCACACCCACACCCACACACTC
>93
ATATCTTTGTTTACGTTTTGCACGCGTCCGCGCACAACTC
>94
GGTTTACGCACCACACACACATTACACCTGCCTATCACTC
>95
GGTTTCCACTTTTGTTTTCCCACACGTTTCCCTACCACTC
