# Supplementary material for: Rapid and robust assembly and decoding of molecular tags with DNA-based nanopore signatures
Source: Nat Commun. 2020 Nov 3;11:5454. doi: 10.1038/s41467-020-19151-8 (PMC7642340; doi:10.1038/s41467-020-19151-8)
Supplement: Supplementary file 6 — Source Data [file 41467_2020_19151_MOESM6_ESM.zip]

Archive with 38 entries (29 files):
- Data Sources/
- __MACOSX/._Data Sources
- Data Sources/3b/
- __MACOSX/Data Sources/._3b
- Data Sources/3d/
- __MACOSX/Data Sources/._3d
- Data Sources/4b/
- __MACOSX/Data Sources/._4b
- Data Sources/3a/
- __MACOSX/Data Sources/._3a
- Data Sources/.ipynb_checkpoints/
- __MACOSX/Data Sources/._.ipynb_checkpoints
- Data Sources/2c/
- __MACOSX/Data Sources/._2c
- Data Sources/2d/
- __MACOSX/Data Sources/._2d
- Data Sources/4a/
- __MACOSX/Data Sources/._4a
- Data Sources/3b/normalized_read_counts.csv
- __MACOSX/Data Sources/3b/._normalized_read_counts.csv
- Data Sources/3d/3d.tsv
- __MACOSX/Data Sources/3d/._3d.tsv
- Data Sources/4b/decodings_at_sampled_read_depths.csv
- __MACOSX/Data Sources/4b/._decodings_at_sampled_read_depths.csv
- Data Sources/3a/signal_lengths_1600mers.csv
- __MACOSX/Data Sources/3a/._signal_lengths_1600mers.csv
- Data Sources/3a/signal_lengths_400mers.csv
- __MACOSX/Data Sources/3a/._signal_lengths_400mers.csv
- Data Sources/2c/mini_dtw_heatmap_after.csv
- __MACOSX/Data Sources/2c/._mini_dtw_heatmap_after.csv
- Data Sources/2c/mini_dtw_before.csv
- __MACOSX/Data Sources/2c/._mini_dtw_before.csv
- Data Sources/2d/dtw_heatmap_after.csv
- __MACOSX/Data Sources/2d/._dtw_heatmap_after.csv
- Data Sources/2d/dtw_heatmap_before.csv
- __MACOSX/Data Sources/2d/._dtw_heatmap_before.csv
- Data Sources/4a/molbit_counts_before_after.csv
- __MACOSX/Data Sources/4a/._molbit_counts_before_after.csv
