# Supplementary material for: Rapid and robust assembly and decoding of molecular tags with DNA-based nanopore signatures
Source: Nat Commun. 2020 Nov 3;11:5454. doi: 10.1038/s41467-020-19151-8 (PMC7642340; doi:10.1038/s41467-020-19151-8)
Supplement: Supplementary file 6 — Source Data [file 41467_2020_19151_MOESM6_ESM.zip › Data Sources/3b/normalized_read_counts.csv]

train	test
0.03814	0.10218
0.04392	0.04053
0.13417	0.15115
0.20662	0.18789
0.05384	0.03984
0.14710	0.11296
0.28197	0.23829
0.09424	0.12716
0.07445	0.04591
0.30112	0.51221
0.00962	0.05080
0.06382	0.05563
0.27766	0.16510
0.02715	0.00716
0.05780	0.03337
0.18836	0.12982
0.22043	0.21756
0.07615	0.08136
0.11113	0.07422
0.23569	0.28692
0.18450	0.16578
0.08334	0.09646
0.06753	0.05770
0.02122	0.02001
0.04193	0.02926
0.13123	0.08206
0.14688	0.14776
0.10486	0.07915
0.06062	0.04513
0.17577	0.12901
0.16766	0.20140
0.17106	0.28624
0.16540	0.15844
0.06579	0.11978
0.05874	0.06708
0.03714	0.06783
0.30958	0.34139
0.21504	0.12114
0.03680	0.02758
0.11151	0.09676
0.11542	0.11916
0.15700	0.10618
0.15922	0.09431
0.30246	0.34749
0.10579	0.10556
0.07190	0.13936
0.03617	0.03785
0.05205	0.05010
0.10859	0.14322
0.04077	0.04347
0.21735	0.13369
0.19435	0.37289
0.12741	0.04786
0.08590	0.03859
0.12235	0.15616
0.10327	0.06410
0.04931	0.05679
0.08809	0.07271
0.15658	0.16819
0.04472	0.02976
0.23498	0.33712
0.12527	0.05958
0.13279	0.09523
0.16826	0.18062
0.00384	0.00842
0.08962	0.11759
0.45522	0.30418
0.10905	0.14135
0.16008	0.17427
0.05248	0.08108
0.04846	0.05863
0.08126	0.11449
0.14526	0.18058
0.07297	0.07995
0.42999	0.36710
0.16971	0.16170
0.01067	0.01505
0.12973	0.12900
0.01823	0.03441
0.02344	0.03223
0.14999	0.12615
0.19302	0.21064
0.07159	0.08344
0.04606	0.05182
0.06700	0.06995
0.16545	0.18267
0.21034	0.17481
0.09655	0.10054
0.02883	0.09308
0.60981	0.37185
0.07906	0.10454
0.01358	0.02767
0.11397	0.13025
0.05467	0.04093
0.04292	0.09295
0.05716	0.13873
