# Supplementary material for: Rapid and robust assembly and decoding of molecular tags with DNA-based nanopore signatures
Source: Nat Commun. 2020 Nov 3;11:5454. doi: 10.1038/s41467-020-19151-8 (PMC7642340; doi:10.1038/s41467-020-19151-8)
Supplement: Supplementary file 6 — Source Data [file 41467_2020_19151_MOESM6_ESM.zip › Data Sources/3d/3d.tsv]

incorrect_decoding_rate	corruption_rate	k
1.1925525867682248e-19	0.01	16
1.2372144150375185e-15	0.02125	16
2.743015000098012e-13	0.0325	16
1.4352998139517681e-11	0.043750000000000004	16
3.514247623246575e-10	0.05500000000000001	16
5.325076393697416e-09	0.06625	16
5.73713344821059e-08	0.0775	16
4.760458991614978e-07	0.08875000000000001	16
3.2032484271464106e-06	0.1	16
1.2183306016948971e-16	0.01	24
5.220572146884778e-13	0.02125	24
8.501064474435742e-11	0.0325	24
3.9507279705484645e-09	0.043750000000000004	24
9.249449163063126e-08	0.05500000000000001	24
1.3784328695336828e-06	0.06625	24
1.4758493079180018e-05	0.0775	24
0.0001221619735009544	0.08875000000000001	24
0.0008211782558209278	0.1	24
8.304822319568245e-14	0.01	32
1.721244399351704e-10	0.02125	32
2.3070461629463306e-08	0.0325	32
1.0206896435987376e-06	0.043750000000000004	32
2.365830197012717e-05	0.05500000000000001	32
0.0003522475182887536	0.06625	32
0.003773701000371295	0.0775	32
0.03125431344698308	0.08875000000000001	32
0.21016568807058994	0.1	32
4.3156703440267985e-11	0.01	40
5.057757694301228e-08	0.02125	40
6.077488036232449e-06	0.0325	40
0.00026303969636962214	0.043750000000000004	40
0.006067328152983112	0.05500000000000001	40
0.09022569716465412	0.06625	40
0.9662653632925209	0.0775	40
8.001805107639315	0.08875000000000001	40
53.80471977364556	0.1	40
