# Supplementary material for: Rapid and robust assembly and decoding of molecular tags with DNA-based nanopore signatures
Source: Nat Commun. 2020 Nov 3;11:5454. doi: 10.1038/s41467-020-19151-8 (PMC7642340; doi:10.1038/s41467-020-19151-8)
Supplement: Supplementary file 6 — Source Data [file 41467_2020_19151_MOESM6_ESM.zip › Data Sources/4b/decodings_at_sampled_read_depths.csv]

	sample_depth	sample_i	closest_d	correct_decoding	run	tag
0	29	0	17	False	08_28_2019_run_01	20
1	29	1	17	False	08_28_2019_run_01	20
2	29	2	16	False	08_28_2019_run_01	20
3	29	3	17	False	08_28_2019_run_01	20
4	29	4	16	False	08_28_2019_run_01	20
5	29	5	18	False	08_28_2019_run_01	20
6	29	6	18	False	08_28_2019_run_01	20
7	29	7	17	False	08_28_2019_run_01	20
8	29	8	18	False	08_28_2019_run_01	20
9	29	9	17	False	08_28_2019_run_01	20
10	38	0	18	False	08_28_2019_run_01	20
11	38	1	17	False	08_28_2019_run_01	20
12	38	2	18	False	08_28_2019_run_01	20
13	38	3	17	False	08_28_2019_run_01	20
14	38	4	17	False	08_28_2019_run_01	20
15	38	5	18	False	08_28_2019_run_01	20
16	38	6	17	False	08_28_2019_run_01	20
17	38	7	17	False	08_28_2019_run_01	20
18	38	8	18	False	08_28_2019_run_01	20
19	38	9	17	False	08_28_2019_run_01	20
20	49	0	18	False	08_28_2019_run_01	20
21	49	1	17	False	08_28_2019_run_01	20
22	49	2	18	False	08_28_2019_run_01	20
23	49	3	18	False	08_28_2019_run_01	20
24	49	4	17	False	08_28_2019_run_01	20
25	49	5	18	False	08_28_2019_run_01	20
26	49	6	17	False	08_28_2019_run_01	20
27	49	7	18	False	08_28_2019_run_01	20
28	49	8	17	False	08_28_2019_run_01	20
29	49	9	17	False	08_28_2019_run_01	20
30	62	0	17	False	08_28_2019_run_01	20
31	62	1	14	False	08_28_2019_run_01	20
32	62	2	17	False	08_28_2019_run_01	20
33	62	3	16	False	08_28_2019_run_01	20
34	62	4	17	True	08_28_2019_run_01	20
35	62	5	17	False	08_28_2019_run_01	20
36	62	6	17	False	08_28_2019_run_01	20
37	62	7	14	True	08_28_2019_run_01	20
38	62	8	17	False	08_28_2019_run_01	20
39	62	9	16	False	08_28_2019_run_01	20
40	80	0	12	True	08_28_2019_run_01	20
41	80	1	17	False	08_28_2019_run_01	20
42	80	2	16	True	08_28_2019_run_01	20
43	80	3	14	True	08_28_2019_run_01	20
44	80	4	16	False	08_28_2019_run_01	20
45	80	5	18	False	08_28_2019_run_01	20
46	80	6	14	True	08_28_2019_run_01	20
47	80	7	14	True	08_28_2019_run_01	20
48	80	8	15	True	08_28_2019_run_01	20
49	80	9	16	True	08_28_2019_run_01	20
50	102	0	9	True	08_28_2019_run_01	20
51	102	1	12	True	08_28_2019_run_01	20
52	102	2	8	True	08_28_2019_run_01	20
53	102	3	15	True	08_28_2019_run_01	20
54	102	4	7	True	08_28_2019_run_01	20
55	102	5	16	True	08_28_2019_run_01	20
56	102	6	11	True	08_28_2019_run_01	20
57	102	7	15	True	08_28_2019_run_01	20
58	102	8	10	True	08_28_2019_run_01	20
59	102	9	16	True	08_28_2019_run_01	20
60	131	0	13	True	08_28_2019_run_01	20
61	131	1	13	True	08_28_2019_run_01	20
62	131	2	11	True	08_28_2019_run_01	20
63	131	3	3	True	08_28_2019_run_01	20
64	131	4	10	True	08_28_2019_run_01	20
65	131	5	11	True	08_28_2019_run_01	20
66	131	6	8	True	08_28_2019_run_01	20
67	131	7	6	True	08_28_2019_run_01	20
68	131	8	10	True	08_28_2019_run_01	20
69	131	9	6	True	08_28_2019_run_01	20
70	167	0	7	True	08_28_2019_run_01	20
71	167	1	10	True	08_28_2019_run_01	20
72	167	2	5	True	08_28_2019_run_01	20
73	167	3	12	True	08_28_2019_run_01	20
74	167	4	10	True	08_28_2019_run_01	20
75	167	5	9	True	08_28_2019_run_01	20
76	167	6	5	True	08_28_2019_run_01	20
77	167	7	9	True	08_28_2019_run_01	20
78	167	8	4	True	08_28_2019_run_01	20
79	167	9	7	True	08_28_2019_run_01	20
80	214	0	4	True	08_28_2019_run_01	20
81	214	1	4	True	08_28_2019_run_01	20
82	214	2	8	True	08_28_2019_run_01	20
83	214	3	7	True	08_28_2019_run_01	20
84	214	4	4	True	08_28_2019_run_01	20
85	214	5	7	True	08_28_2019_run_01	20
86	214	6	8	True	08_28_2019_run_01	20
87	214	7	12	True	08_28_2019_run_01	20
88	214	8	5	True	08_28_2019_run_01	20
89	214	9	9	True	08_28_2019_run_01	20
90	274	0	2	True	08_28_2019_run_01	20
91	274	1	8	True	08_28_2019_run_01	20
92	274	2	3	True	08_28_2019_run_01	20
93	274	3	5	True	08_28_2019_run_01	20
94	274	4	4	True	08_28_2019_run_01	20
95	274	5	8	True	08_28_2019_run_01	20
96	274	6	6	True	08_28_2019_run_01	20
97	274	7	1	True	08_28_2019_run_01	20
98	274	8	6	True	08_28_2019_run_01	20
99	274	9	5	True	08_28_2019_run_01	20
100	350	0	6	True	08_28_2019_run_01	20
101	350	1	4	True	08_28_2019_run_01	20
102	350	2	2	True	08_28_2019_run_01	20
103	350	3	4	True	08_28_2019_run_01	20
104	350	4	2	True	08_28_2019_run_01	20
105	350	5	6	True	08_28_2019_run_01	20
106	350	6	3	True	08_28_2019_run_01	20
107	350	7	2	True	08_28_2019_run_01	20
108	350	8	4	True	08_28_2019_run_01	20
109	350	9	3	True	08_28_2019_run_01	20
110	448	0	6	True	08_28_2019_run_01	20
111	448	1	4	True	08_28_2019_run_01	20
112	448	2	6	True	08_28_2019_run_01	20
113	448	3	2	True	08_28_2019_run_01	20
114	448	4	1	True	08_28_2019_run_01	20
115	448	5	4	True	08_28_2019_run_01	20
116	448	6	2	True	08_28_2019_run_01	20
117	448	7	2	True	08_28_2019_run_01	20
118	448	8	3	True	08_28_2019_run_01	20
119	448	9	2	True	08_28_2019_run_01	20
120	573	0	2	True	08_28_2019_run_01	20
121	573	1	3	True	08_28_2019_run_01	20
122	573	2	1	True	08_28_2019_run_01	20
123	573	3	3	True	08_28_2019_run_01	20
124	573	4	1	True	08_28_2019_run_01	20
125	573	5	2	True	08_28_2019_run_01	20
126	573	6	3	True	08_28_2019_run_01	20
127	573	7	3	True	08_28_2019_run_01	20
128	573	8	4	True	08_28_2019_run_01	20
129	573	9	2	True	08_28_2019_run_01	20
130	732	0	0	True	08_28_2019_run_01	20
131	732	1	0	True	08_28_2019_run_01	20
132	732	2	2	True	08_28_2019_run_01	20
133	732	3	0	True	08_28_2019_run_01	20
134	732	4	0	True	08_28_2019_run_01	20
135	732	5	0	True	08_28_2019_run_01	20
136	732	6	0	True	08_28_2019_run_01	20
137	732	7	1	True	08_28_2019_run_01	20
138	732	8	0	True	08_28_2019_run_01	20
139	732	9	1	True	08_28_2019_run_01	20
140	936	0	0	True	08_28_2019_run_01	20
141	936	1	1	True	08_28_2019_run_01	20
142	936	2	1	True	08_28_2019_run_01	20
143	936	3	0	True	08_28_2019_run_01	20
144	936	4	0	True	08_28_2019_run_01	20
145	936	5	1	True	08_28_2019_run_01	20
146	936	6	0	True	08_28_2019_run_01	20
147	936	7	1	True	08_28_2019_run_01	20
148	936	8	1	True	08_28_2019_run_01	20
149	936	9	0	True	08_28_2019_run_01	20
150	1197	0	0	True	08_28_2019_run_01	20
151	1197	1	0	True	08_28_2019_run_01	20
152	1197	2	1	True	08_28_2019_run_01	20
153	1197	3	0	True	08_28_2019_run_01	20
154	1197	4	1	True	08_28_2019_run_01	20
155	1197	5	0	True	08_28_2019_run_01	20
156	1197	6	0	True	08_28_2019_run_01	20
157	1197	7	1	True	08_28_2019_run_01	20
158	1197	8	0	True	08_28_2019_run_01	20
159	1197	9	0	True	08_28_2019_run_01	20
160	1531	0	0	True	08_28_2019_run_01	20
161	1531	1	0	True	08_28_2019_run_01	20
162	1531	2	1	True	08_28_2019_run_01	20
163	1531	3	0	True	08_28_2019_run_01	20
164	1531	4	0	True	08_28_2019_run_01	20
165	1531	5	0	True	08_28_2019_run_01	20
166	1531	6	0	True	08_28_2019_run_01	20
167	1531	7	0	True	08_28_2019_run_01	20
168	1531	8	0	True	08_28_2019_run_01	20
169	1531	9	0	True	08_28_2019_run_01	20
170	1958	0	0	True	08_28_2019_run_01	20
171	1958	1	0	True	08_28_2019_run_01	20
172	1958	2	1	True	08_28_2019_run_01	20
173	1958	3	0	True	08_28_2019_run_01	20
174	1958	4	0	True	08_28_2019_run_01	20
175	1958	5	0	True	08_28_2019_run_01	20
176	1958	6	1	True	08_28_2019_run_01	20
177	1958	7	0	True	08_28_2019_run_01	20
178	1958	8	0	True	08_28_2019_run_01	20
179	1958	9	0	True	08_28_2019_run_01	20
180	2504	0	0	True	08_28_2019_run_01	20
181	2504	1	0	True	08_28_2019_run_01	20
182	2504	2	0	True	08_28_2019_run_01	20
183	2504	3	0	True	08_28_2019_run_01	20
184	2504	4	0	True	08_28_2019_run_01	20
185	2504	5	0	True	08_28_2019_run_01	20
186	2504	6	0	True	08_28_2019_run_01	20
187	2504	7	0	True	08_28_2019_run_01	20
188	2504	8	1	True	08_28_2019_run_01	20
189	2504	9	0	True	08_28_2019_run_01	20
190	3202	0	0	True	08_28_2019_run_01	20
191	3202	1	0	True	08_28_2019_run_01	20
192	3202	2	0	True	08_28_2019_run_01	20
193	3202	3	0	True	08_28_2019_run_01	20
194	3202	4	0	True	08_28_2019_run_01	20
195	3202	5	0	True	08_28_2019_run_01	20
196	3202	6	0	True	08_28_2019_run_01	20
197	3202	7	0	True	08_28_2019_run_01	20
198	3202	8	0	True	08_28_2019_run_01	20
199	3202	9	0	True	08_28_2019_run_01	20
200	4094	0	0	True	08_28_2019_run_01	20
201	4094	1	0	True	08_28_2019_run_01	20
202	4094	2	0	True	08_28_2019_run_01	20
203	4094	3	0	True	08_28_2019_run_01	20
204	4094	4	0	True	08_28_2019_run_01	20
205	4094	5	0	True	08_28_2019_run_01	20
206	4094	6	0	True	08_28_2019_run_01	20
207	4094	7	0	True	08_28_2019_run_01	20
208	4094	8	0	True	08_28_2019_run_01	20
209	4094	9	0	True	08_28_2019_run_01	20
210	5235	0	0	True	08_28_2019_run_01	20
211	5235	1	0	True	08_28_2019_run_01	20
212	5235	2	0	True	08_28_2019_run_01	20
213	5235	3	0	True	08_28_2019_run_01	20
214	5235	4	0	True	08_28_2019_run_01	20
215	5235	5	0	True	08_28_2019_run_01	20
216	5235	6	0	True	08_28_2019_run_01	20
217	5235	7	0	True	08_28_2019_run_01	20
218	5235	8	0	True	08_28_2019_run_01	20
219	5235	9	0	True	08_28_2019_run_01	20
220	6694	0	0	True	08_28_2019_run_01	20
221	6694	1	0	True	08_28_2019_run_01	20
222	6694	2	0	True	08_28_2019_run_01	20
223	6694	3	0	True	08_28_2019_run_01	20
224	6694	4	0	True	08_28_2019_run_01	20
225	6694	5	0	True	08_28_2019_run_01	20
226	6694	6	0	True	08_28_2019_run_01	20
227	6694	7	0	True	08_28_2019_run_01	20
228	6694	8	0	True	08_28_2019_run_01	20
229	6694	9	0	True	08_28_2019_run_01	20
230	8559	0	0	True	08_28_2019_run_01	20
231	8559	1	0	True	08_28_2019_run_01	20
232	8559	2	0	True	08_28_2019_run_01	20
233	8559	3	0	True	08_28_2019_run_01	20
234	8559	4	0	True	08_28_2019_run_01	20
235	8559	5	0	True	08_28_2019_run_01	20
236	8559	6	0	True	08_28_2019_run_01	20
237	8559	7	0	True	08_28_2019_run_01	20
238	8559	8	0	True	08_28_2019_run_01	20
239	8559	9	0	True	08_28_2019_run_01	20
240	10944	0	0	True	08_28_2019_run_01	20
241	10944	1	0	True	08_28_2019_run_01	20
242	10944	2	0	True	08_28_2019_run_01	20
243	10944	3	0	True	08_28_2019_run_01	20
244	10944	4	0	True	08_28_2019_run_01	20
245	10944	5	0	True	08_28_2019_run_01	20
246	10944	6	0	True	08_28_2019_run_01	20
247	10944	7	0	True	08_28_2019_run_01	20
248	10944	8	0	True	08_28_2019_run_01	20
249	10944	9	0	True	08_28_2019_run_01	20
250	13994	0	0	True	08_28_2019_run_01	20
251	13994	1	0	True	08_28_2019_run_01	20
252	13994	2	0	True	08_28_2019_run_01	20
253	13994	3	0	True	08_28_2019_run_01	20
254	13994	4	0	True	08_28_2019_run_01	20
255	13994	5	0	True	08_28_2019_run_01	20
256	13994	6	0	True	08_28_2019_run_01	20
257	13994	7	0	True	08_28_2019_run_01	20
258	13994	8	0	True	08_28_2019_run_01	20
259	13994	9	0	True	08_28_2019_run_01	20
260	17894	0	0	True	08_28_2019_run_01	20
261	17894	1	0	True	08_28_2019_run_01	20
262	17894	2	0	True	08_28_2019_run_01	20
263	17894	3	0	True	08_28_2019_run_01	20
264	17894	4	0	True	08_28_2019_run_01	20
265	17894	5	0	True	08_28_2019_run_01	20
266	17894	6	0	True	08_28_2019_run_01	20
267	17894	7	0	True	08_28_2019_run_01	20
268	17894	8	0	True	08_28_2019_run_01	20
269	17894	9	0	True	08_28_2019_run_01	20
270	22881	0	0	True	08_28_2019_run_01	20
271	22881	1	0	True	08_28_2019_run_01	20
272	22881	2	0	True	08_28_2019_run_01	20
273	22881	3	0	True	08_28_2019_run_01	20
274	22881	4	0	True	08_28_2019_run_01	20
275	22881	5	0	True	08_28_2019_run_01	20
276	22881	6	0	True	08_28_2019_run_01	20
277	22881	7	0	True	08_28_2019_run_01	20
278	22881	8	0	True	08_28_2019_run_01	20
279	22881	9	0	True	08_28_2019_run_01	20
280	29257	0	0	True	08_28_2019_run_01	20
281	29257	1	0	True	08_28_2019_run_01	20
282	29257	2	0	True	08_28_2019_run_01	20
283	29257	3	0	True	08_28_2019_run_01	20
284	29257	4	0	True	08_28_2019_run_01	20
285	29257	5	0	True	08_28_2019_run_01	20
286	29257	6	0	True	08_28_2019_run_01	20
287	29257	7	0	True	08_28_2019_run_01	20
288	29257	8	0	True	08_28_2019_run_01	20
289	29257	9	0	True	08_28_2019_run_01	20
290	37409	0	0	True	08_28_2019_run_01	20
291	37409	1	0	True	08_28_2019_run_01	20
292	37409	2	0	True	08_28_2019_run_01	20
293	37409	3	0	True	08_28_2019_run_01	20
294	37409	4	0	True	08_28_2019_run_01	20
295	37409	5	0	True	08_28_2019_run_01	20
296	37409	6	0	True	08_28_2019_run_01	20
297	37409	7	0	True	08_28_2019_run_01	20
298	37409	8	0	True	08_28_2019_run_01	20
299	37409	9	0	True	08_28_2019_run_01	20
300	47834	0	0	True	08_28_2019_run_01	20
301	47834	1	0	True	08_28_2019_run_01	20
302	47834	2	0	True	08_28_2019_run_01	20
303	47834	3	0	True	08_28_2019_run_01	20
304	47834	4	0	True	08_28_2019_run_01	20
305	47834	5	0	True	08_28_2019_run_01	20
306	47834	6	0	True	08_28_2019_run_01	20
307	47834	7	0	True	08_28_2019_run_01	20
308	47834	8	0	True	08_28_2019_run_01	20
309	47834	9	0	True	08_28_2019_run_01	20
310	61163	0	0	True	08_28_2019_run_01	20
311	61163	1	0	True	08_28_2019_run_01	20
312	61163	2	0	True	08_28_2019_run_01	20
313	61163	3	0	True	08_28_2019_run_01	20
314	61163	4	0	True	08_28_2019_run_01	20
315	61163	5	0	True	08_28_2019_run_01	20
316	61163	6	0	True	08_28_2019_run_01	20
317	61163	7	0	True	08_28_2019_run_01	20
318	61163	8	0	True	08_28_2019_run_01	20
319	61163	9	0	True	08_28_2019_run_01	20
320	78207	0	0	True	08_28_2019_run_01	20
321	78207	1	0	True	08_28_2019_run_01	20
322	78207	2	0	True	08_28_2019_run_01	20
323	78207	3	0	True	08_28_2019_run_01	20
324	78207	4	0	True	08_28_2019_run_01	20
325	78207	5	0	True	08_28_2019_run_01	20
326	78207	6	0	True	08_28_2019_run_01	20
327	78207	7	0	True	08_28_2019_run_01	20
328	78207	8	0	True	08_28_2019_run_01	20
329	78207	9	0	True	08_28_2019_run_01	20
330	100000	0	0	True	08_28_2019_run_01	20
331	100000	1	0	True	08_28_2019_run_01	20
332	100000	2	0	True	08_28_2019_run_01	20
333	100000	3	0	True	08_28_2019_run_01	20
334	100000	4	0	True	08_28_2019_run_01	20
335	100000	5	0	True	08_28_2019_run_01	20
336	100000	6	0	True	08_28_2019_run_01	20
337	100000	7	0	True	08_28_2019_run_01	20
338	100000	8	0	True	08_28_2019_run_01	20
339	100000	9	0	True	08_28_2019_run_01	20
340	29	0	17	False	08_28_2019_run_01	48
341	29	1	17	False	08_28_2019_run_01	48
342	29	2	16	False	08_28_2019_run_01	48
343	29	3	15	False	08_28_2019_run_01	48
344	29	4	17	False	08_28_2019_run_01	48
345	29	5	18	False	08_28_2019_run_01	48
346	29	6	18	False	08_28_2019_run_01	48
347	29	7	17	False	08_28_2019_run_01	48
348	29	8	17	False	08_28_2019_run_01	48
349	29	9	16	False	08_28_2019_run_01	48
350	38	0	16	False	08_28_2019_run_01	48
351	38	1	18	False	08_28_2019_run_01	48
352	38	2	17	False	08_28_2019_run_01	48
353	38	3	16	False	08_28_2019_run_01	48
354	38	4	17	False	08_28_2019_run_01	48
355	38	5	17	False	08_28_2019_run_01	48
356	38	6	16	False	08_28_2019_run_01	48
357	38	7	17	False	08_28_2019_run_01	48
358	38	8	17	False	08_28_2019_run_01	48
359	38	9	17	False	08_28_2019_run_01	48
360	49	0	16	False	08_28_2019_run_01	48
361	49	1	17	False	08_28_2019_run_01	48
362	49	2	17	False	08_28_2019_run_01	48
363	49	3	16	False	08_28_2019_run_01	48
364	49	4	17	False	08_28_2019_run_01	48
365	49	5	18	False	08_28_2019_run_01	48
366	49	6	18	False	08_28_2019_run_01	48
367	49	7	14	False	08_28_2019_run_01	48
368	49	8	17	False	08_28_2019_run_01	48
369	49	9	18	False	08_28_2019_run_01	48
370	62	0	16	True	08_28_2019_run_01	48
371	62	1	17	False	08_28_2019_run_01	48
372	62	2	18	False	08_28_2019_run_01	48
373	62	3	17	False	08_28_2019_run_01	48
374	62	4	16	False	08_28_2019_run_01	48
375	62	5	16	False	08_28_2019_run_01	48
376	62	6	17	False	08_28_2019_run_01	48
377	62	7	15	True	08_28_2019_run_01	48
378	62	8	16	True	08_28_2019_run_01	48
379	62	9	16	False	08_28_2019_run_01	48
380	80	0	13	True	08_28_2019_run_01	48
381	80	1	14	True	08_28_2019_run_01	48
382	80	2	13	True	08_28_2019_run_01	48
383	80	3	16	True	08_28_2019_run_01	48
384	80	4	11	True	08_28_2019_run_01	48
385	80	5	16	False	08_28_2019_run_01	48
386	80	6	13	True	08_28_2019_run_01	48
387	80	7	12	True	08_28_2019_run_01	48
388	80	8	14	True	08_28_2019_run_01	48
389	80	9	14	True	08_28_2019_run_01	48
390	102	0	11	True	08_28_2019_run_01	48
391	102	1	12	True	08_28_2019_run_01	48
392	102	2	15	True	08_28_2019_run_01	48
393	102	3	16	False	08_28_2019_run_01	48
394	102	4	7	True	08_28_2019_run_01	48
395	102	5	14	True	08_28_2019_run_01	48
396	102	6	11	True	08_28_2019_run_01	48
397	102	7	15	True	08_28_2019_run_01	48
398	102	8	11	True	08_28_2019_run_01	48
399	102	9	13	True	08_28_2019_run_01	48
400	131	0	12	True	08_28_2019_run_01	48
401	131	1	10	True	08_28_2019_run_01	48
402	131	2	10	True	08_28_2019_run_01	48
403	131	3	8	True	08_28_2019_run_01	48
404	131	4	6	True	08_28_2019_run_01	48
405	131	5	11	True	08_28_2019_run_01	48
406	131	6	8	True	08_28_2019_run_01	48
407	131	7	8	True	08_28_2019_run_01	48
408	131	8	11	True	08_28_2019_run_01	48
409	131	9	6	True	08_28_2019_run_01	48
410	167	0	5	True	08_28_2019_run_01	48
411	167	1	11	True	08_28_2019_run_01	48
412	167	2	4	True	08_28_2019_run_01	48
413	167	3	7	True	08_28_2019_run_01	48
414	167	4	6	True	08_28_2019_run_01	48
415	167	5	6	True	08_28_2019_run_01	48
416	167	6	7	True	08_28_2019_run_01	48
417	167	7	11	True	08_28_2019_run_01	48
418	167	8	7	True	08_28_2019_run_01	48
419	167	9	6	True	08_28_2019_run_01	48
420	214	0	7	True	08_28_2019_run_01	48
421	214	1	5	True	08_28_2019_run_01	48
422	214	2	7	True	08_28_2019_run_01	48
423	214	3	6	True	08_28_2019_run_01	48
424	214	4	5	True	08_28_2019_run_01	48
425	214	5	3	True	08_28_2019_run_01	48
426	214	6	6	True	08_28_2019_run_01	48
427	214	7	4	True	08_28_2019_run_01	48
428	214	8	8	True	08_28_2019_run_01	48
429	214	9	5	True	08_28_2019_run_01	48
430	274	0	5	True	08_28_2019_run_01	48
431	274	1	5	True	08_28_2019_run_01	48
432	274	2	9	True	08_28_2019_run_01	48
433	274	3	4	True	08_28_2019_run_01	48
434	274	4	6	True	08_28_2019_run_01	48
435	274	5	6	True	08_28_2019_run_01	48
436	274	6	4	True	08_28_2019_run_01	48
437	274	7	2	True	08_28_2019_run_01	48
438	274	8	4	True	08_28_2019_run_01	48
439	274	9	4	True	08_28_2019_run_01	48
440	350	0	3	True	08_28_2019_run_01	48
441	350	1	5	True	08_28_2019_run_01	48
442	350	2	4	True	08_28_2019_run_01	48
443	350	3	4	True	08_28_2019_run_01	48
444	350	4	1	True	08_28_2019_run_01	48
445	350	5	4	True	08_28_2019_run_01	48
446	350	6	4	True	08_28_2019_run_01	48
447	350	7	0	True	08_28_2019_run_01	48
448	350	8	4	True	08_28_2019_run_01	48
449	350	9	4	True	08_28_2019_run_01	48
450	448	0	5	True	08_28_2019_run_01	48
451	448	1	4	True	08_28_2019_run_01	48
452	448	2	7	True	08_28_2019_run_01	48
453	448	3	1	True	08_28_2019_run_01	48
454	448	4	5	True	08_28_2019_run_01	48
455	448	5	0	True	08_28_2019_run_01	48
456	448	6	4	True	08_28_2019_run_01	48
457	448	7	4	True	08_28_2019_run_01	48
458	448	8	2	True	08_28_2019_run_01	48
459	448	9	4	True	08_28_2019_run_01	48
460	573	0	1	True	08_28_2019_run_01	48
461	573	1	3	True	08_28_2019_run_01	48
462	573	2	3	True	08_28_2019_run_01	48
463	573	3	3	True	08_28_2019_run_01	48
464	573	4	3	True	08_28_2019_run_01	48
465	573	5	4	True	08_28_2019_run_01	48
466	573	6	3	True	08_28_2019_run_01	48
467	573	7	2	True	08_28_2019_run_01	48
468	573	8	1	True	08_28_2019_run_01	48
469	573	9	1	True	08_28_2019_run_01	48
470	732	0	0	True	08_28_2019_run_01	48
471	732	1	2	True	08_28_2019_run_01	48
472	732	2	0	True	08_28_2019_run_01	48
473	732	3	1	True	08_28_2019_run_01	48
474	732	4	1	True	08_28_2019_run_01	48
475	732	5	0	True	08_28_2019_run_01	48
476	732	6	1	True	08_28_2019_run_01	48
477	732	7	4	True	08_28_2019_run_01	48
478	732	8	1	True	08_28_2019_run_01	48
479	732	9	1	True	08_28_2019_run_01	48
480	936	0	0	True	08_28_2019_run_01	48
481	936	1	0	True	08_28_2019_run_01	48
482	936	2	0	True	08_28_2019_run_01	48
483	936	3	0	True	08_28_2019_run_01	48
484	936	4	0	True	08_28_2019_run_01	48
485	936	5	3	True	08_28_2019_run_01	48
486	936	6	0	True	08_28_2019_run_01	48
487	936	7	2	True	08_28_2019_run_01	48
488	936	8	2	True	08_28_2019_run_01	48
489	936	9	1	True	08_28_2019_run_01	48
490	1197	0	3	True	08_28_2019_run_01	48
491	1197	1	0	True	08_28_2019_run_01	48
492	1197	2	0	True	08_28_2019_run_01	48
493	1197	3	0	True	08_28_2019_run_01	48
494	1197	4	2	True	08_28_2019_run_01	48
495	1197	5	1	True	08_28_2019_run_01	48
496	1197	6	0	True	08_28_2019_run_01	48
497	1197	7	1	True	08_28_2019_run_01	48
498	1197	8	0	True	08_28_2019_run_01	48
499	1197	9	0	True	08_28_2019_run_01	48
500	1531	0	0	True	08_28_2019_run_01	48
501	1531	1	0	True	08_28_2019_run_01	48
502	1531	2	0	True	08_28_2019_run_01	48
503	1531	3	0	True	08_28_2019_run_01	48
504	1531	4	0	True	08_28_2019_run_01	48
505	1531	5	0	True	08_28_2019_run_01	48
506	1531	6	0	True	08_28_2019_run_01	48
507	1531	7	0	True	08_28_2019_run_01	48
508	1531	8	0	True	08_28_2019_run_01	48
509	1531	9	0	True	08_28_2019_run_01	48
510	1958	0	0	True	08_28_2019_run_01	48
511	1958	1	0	True	08_28_2019_run_01	48
512	1958	2	0	True	08_28_2019_run_01	48
513	1958	3	0	True	08_28_2019_run_01	48
514	1958	4	0	True	08_28_2019_run_01	48
515	1958	5	1	True	08_28_2019_run_01	48
516	1958	6	0	True	08_28_2019_run_01	48
517	1958	7	0	True	08_28_2019_run_01	48
518	1958	8	0	True	08_28_2019_run_01	48
519	1958	9	0	True	08_28_2019_run_01	48
520	2504	0	0	True	08_28_2019_run_01	48
521	2504	1	0	True	08_28_2019_run_01	48
522	2504	2	0	True	08_28_2019_run_01	48
523	2504	3	0	True	08_28_2019_run_01	48
524	2504	4	0	True	08_28_2019_run_01	48
525	2504	5	0	True	08_28_2019_run_01	48
526	2504	6	0	True	08_28_2019_run_01	48
527	2504	7	0	True	08_28_2019_run_01	48
528	2504	8	0	True	08_28_2019_run_01	48
529	2504	9	0	True	08_28_2019_run_01	48
530	3202	0	0	True	08_28_2019_run_01	48
531	3202	1	0	True	08_28_2019_run_01	48
532	3202	2	0	True	08_28_2019_run_01	48
533	3202	3	0	True	08_28_2019_run_01	48
534	3202	4	0	True	08_28_2019_run_01	48
535	3202	5	0	True	08_28_2019_run_01	48
536	3202	6	0	True	08_28_2019_run_01	48
537	3202	7	0	True	08_28_2019_run_01	48
538	3202	8	0	True	08_28_2019_run_01	48
539	3202	9	0	True	08_28_2019_run_01	48
540	4094	0	0	True	08_28_2019_run_01	48
541	4094	1	0	True	08_28_2019_run_01	48
542	4094	2	0	True	08_28_2019_run_01	48
543	4094	3	0	True	08_28_2019_run_01	48
544	4094	4	0	True	08_28_2019_run_01	48
545	4094	5	0	True	08_28_2019_run_01	48
546	4094	6	0	True	08_28_2019_run_01	48
547	4094	7	0	True	08_28_2019_run_01	48
548	4094	8	0	True	08_28_2019_run_01	48
549	4094	9	0	True	08_28_2019_run_01	48
550	5235	0	0	True	08_28_2019_run_01	48
551	5235	1	0	True	08_28_2019_run_01	48
552	5235	2	0	True	08_28_2019_run_01	48
553	5235	3	0	True	08_28_2019_run_01	48
554	5235	4	0	True	08_28_2019_run_01	48
555	5235	5	0	True	08_28_2019_run_01	48
556	5235	6	0	True	08_28_2019_run_01	48
557	5235	7	0	True	08_28_2019_run_01	48
558	5235	8	0	True	08_28_2019_run_01	48
559	5235	9	0	True	08_28_2019_run_01	48
560	6694	0	0	True	08_28_2019_run_01	48
561	6694	1	0	True	08_28_2019_run_01	48
562	6694	2	0	True	08_28_2019_run_01	48
563	6694	3	0	True	08_28_2019_run_01	48
564	6694	4	0	True	08_28_2019_run_01	48
565	6694	5	0	True	08_28_2019_run_01	48
566	6694	6	0	True	08_28_2019_run_01	48
567	6694	7	0	True	08_28_2019_run_01	48
568	6694	8	0	True	08_28_2019_run_01	48
569	6694	9	0	True	08_28_2019_run_01	48
570	8559	0	0	True	08_28_2019_run_01	48
571	8559	1	0	True	08_28_2019_run_01	48
572	8559	2	0	True	08_28_2019_run_01	48
573	8559	3	0	True	08_28_2019_run_01	48
574	8559	4	0	True	08_28_2019_run_01	48
575	8559	5	0	True	08_28_2019_run_01	48
576	8559	6	0	True	08_28_2019_run_01	48
577	8559	7	0	True	08_28_2019_run_01	48
578	8559	8	0	True	08_28_2019_run_01	48
579	8559	9	0	True	08_28_2019_run_01	48
580	10944	0	0	True	08_28_2019_run_01	48
581	10944	1	0	True	08_28_2019_run_01	48
582	10944	2	0	True	08_28_2019_run_01	48
583	10944	3	0	True	08_28_2019_run_01	48
584	10944	4	0	True	08_28_2019_run_01	48
585	10944	5	0	True	08_28_2019_run_01	48
586	10944	6	0	True	08_28_2019_run_01	48
587	10944	7	0	True	08_28_2019_run_01	48
588	10944	8	0	True	08_28_2019_run_01	48
589	10944	9	0	True	08_28_2019_run_01	48
590	13994	0	0	True	08_28_2019_run_01	48
591	13994	1	0	True	08_28_2019_run_01	48
592	13994	2	0	True	08_28_2019_run_01	48
593	13994	3	0	True	08_28_2019_run_01	48
594	13994	4	0	True	08_28_2019_run_01	48
595	13994	5	0	True	08_28_2019_run_01	48
596	13994	6	0	True	08_28_2019_run_01	48
597	13994	7	0	True	08_28_2019_run_01	48
598	13994	8	0	True	08_28_2019_run_01	48
599	13994	9	0	True	08_28_2019_run_01	48
600	17894	0	0	True	08_28_2019_run_01	48
601	17894	1	0	True	08_28_2019_run_01	48
602	17894	2	0	True	08_28_2019_run_01	48
603	17894	3	0	True	08_28_2019_run_01	48
604	17894	4	0	True	08_28_2019_run_01	48
605	17894	5	0	True	08_28_2019_run_01	48
606	17894	6	0	True	08_28_2019_run_01	48
607	17894	7	0	True	08_28_2019_run_01	48
608	17894	8	0	True	08_28_2019_run_01	48
609	17894	9	0	True	08_28_2019_run_01	48
610	22881	0	0	True	08_28_2019_run_01	48
611	22881	1	0	True	08_28_2019_run_01	48
612	22881	2	0	True	08_28_2019_run_01	48
613	22881	3	0	True	08_28_2019_run_01	48
614	22881	4	0	True	08_28_2019_run_01	48
615	22881	5	0	True	08_28_2019_run_01	48
616	22881	6	0	True	08_28_2019_run_01	48
617	22881	7	0	True	08_28_2019_run_01	48
618	22881	8	0	True	08_28_2019_run_01	48
619	22881	9	0	True	08_28_2019_run_01	48
620	29257	0	0	True	08_28_2019_run_01	48
621	29257	1	0	True	08_28_2019_run_01	48
622	29257	2	0	True	08_28_2019_run_01	48
623	29257	3	0	True	08_28_2019_run_01	48
624	29257	4	0	True	08_28_2019_run_01	48
625	29257	5	0	True	08_28_2019_run_01	48
626	29257	6	0	True	08_28_2019_run_01	48
627	29257	7	0	True	08_28_2019_run_01	48
628	29257	8	0	True	08_28_2019_run_01	48
629	29257	9	0	True	08_28_2019_run_01	48
630	37409	0	0	True	08_28_2019_run_01	48
631	37409	1	0	True	08_28_2019_run_01	48
632	37409	2	0	True	08_28_2019_run_01	48
633	37409	3	0	True	08_28_2019_run_01	48
634	37409	4	0	True	08_28_2019_run_01	48
635	37409	5	0	True	08_28_2019_run_01	48
636	37409	6	0	True	08_28_2019_run_01	48
637	37409	7	0	True	08_28_2019_run_01	48
638	37409	8	0	True	08_28_2019_run_01	48
639	37409	9	0	True	08_28_2019_run_01	48
640	47834	0	0	True	08_28_2019_run_01	48
641	47834	1	0	True	08_28_2019_run_01	48
642	47834	2	0	True	08_28_2019_run_01	48
643	47834	3	0	True	08_28_2019_run_01	48
644	47834	4	0	True	08_28_2019_run_01	48
645	47834	5	0	True	08_28_2019_run_01	48
646	47834	6	0	True	08_28_2019_run_01	48
647	47834	7	0	True	08_28_2019_run_01	48
648	47834	8	0	True	08_28_2019_run_01	48
649	47834	9	0	True	08_28_2019_run_01	48
650	61163	0	0	True	08_28_2019_run_01	48
651	61163	1	0	True	08_28_2019_run_01	48
652	61163	2	0	True	08_28_2019_run_01	48
653	61163	3	0	True	08_28_2019_run_01	48
654	61163	4	0	True	08_28_2019_run_01	48
655	61163	5	0	True	08_28_2019_run_01	48
656	61163	6	0	True	08_28_2019_run_01	48
657	61163	7	0	True	08_28_2019_run_01	48
658	61163	8	0	True	08_28_2019_run_01	48
659	61163	9	0	True	08_28_2019_run_01	48
660	78207	0	0	True	08_28_2019_run_01	48
661	78207	1	0	True	08_28_2019_run_01	48
662	78207	2	0	True	08_28_2019_run_01	48
663	78207	3	0	True	08_28_2019_run_01	48
664	78207	4	0	True	08_28_2019_run_01	48
665	78207	5	0	True	08_28_2019_run_01	48
666	78207	6	0	True	08_28_2019_run_01	48
667	78207	7	0	True	08_28_2019_run_01	48
668	78207	8	0	True	08_28_2019_run_01	48
669	78207	9	0	True	08_28_2019_run_01	48
670	100000	0	0	True	08_28_2019_run_01	48
671	100000	1	0	True	08_28_2019_run_01	48
672	100000	2	0	True	08_28_2019_run_01	48
673	100000	3	0	True	08_28_2019_run_01	48
674	100000	4	0	True	08_28_2019_run_01	48
675	100000	5	0	True	08_28_2019_run_01	48
676	100000	6	0	True	08_28_2019_run_01	48
677	100000	7	0	True	08_28_2019_run_01	48
678	100000	8	0	True	08_28_2019_run_01	48
679	100000	9	0	True	08_28_2019_run_01	48
680	29	0	18	False	08_28_2019_run_01	74
681	29	1	18	False	08_28_2019_run_01	74
682	29	2	17	False	08_28_2019_run_01	74
683	29	3	17	False	08_28_2019_run_01	74
684	29	4	17	False	08_28_2019_run_01	74
685	29	5	16	False	08_28_2019_run_01	74
686	29	6	17	False	08_28_2019_run_01	74
687	29	7	18	False	08_28_2019_run_01	74
688	29	8	16	False	08_28_2019_run_01	74
689	29	9	18	False	08_28_2019_run_01	74
690	38	0	17	False	08_28_2019_run_01	74
691	38	1	17	False	08_28_2019_run_01	74
692	38	2	17	False	08_28_2019_run_01	74
693	38	3	17	False	08_28_2019_run_01	74
694	38	4	14	False	08_28_2019_run_01	74
695	38	5	18	False	08_28_2019_run_01	74
696	38	6	18	False	08_28_2019_run_01	74
697	38	7	15	False	08_28_2019_run_01	74
698	38	8	18	False	08_28_2019_run_01	74
699	38	9	17	True	08_28_2019_run_01	74
700	49	0	18	False	08_28_2019_run_01	74
701	49	1	17	False	08_28_2019_run_01	74
702	49	2	18	False	08_28_2019_run_01	74
703	49	3	18	False	08_28_2019_run_01	74
704	49	4	17	False	08_28_2019_run_01	74
705	49	5	15	False	08_28_2019_run_01	74
706	49	6	16	False	08_28_2019_run_01	74
707	49	7	17	False	08_28_2019_run_01	74
708	49	8	18	False	08_28_2019_run_01	74
709	49	9	18	False	08_28_2019_run_01	74
710	62	0	17	False	08_28_2019_run_01	74
711	62	1	18	False	08_28_2019_run_01	74
712	62	2	17	False	08_28_2019_run_01	74
713	62	3	17	False	08_28_2019_run_01	74
714	62	4	18	False	08_28_2019_run_01	74
715	62	5	16	False	08_28_2019_run_01	74
716	62	6	17	False	08_28_2019_run_01	74
717	62	7	16	True	08_28_2019_run_01	74
718	62	8	16	True	08_28_2019_run_01	74
719	62	9	17	False	08_28_2019_run_01	74
720	80	0	12	True	08_28_2019_run_01	74
721	80	1	16	False	08_28_2019_run_01	74
722	80	2	13	True	08_28_2019_run_01	74
723	80	3	15	True	08_28_2019_run_01	74
724	80	4	13	True	08_28_2019_run_01	74
725	80	5	17	False	08_28_2019_run_01	74
726	80	6	9	True	08_28_2019_run_01	74
727	80	7	12	True	08_28_2019_run_01	74
728	80	8	16	True	08_28_2019_run_01	74
729	80	9	15	True	08_28_2019_run_01	74
730	102	0	9	True	08_28_2019_run_01	74
731	102	1	11	True	08_28_2019_run_01	74
732	102	2	9	True	08_28_2019_run_01	74
733	102	3	12	True	08_28_2019_run_01	74
734	102	4	6	True	08_28_2019_run_01	74
735	102	5	14	True	08_28_2019_run_01	74
736	102	6	12	True	08_28_2019_run_01	74
737	102	7	16	True	08_28_2019_run_01	74
738	102	8	10	True	08_28_2019_run_01	74
739	102	9	12	True	08_28_2019_run_01	74
740	131	0	14	True	08_28_2019_run_01	74
741	131	1	12	True	08_28_2019_run_01	74
742	131	2	11	True	08_28_2019_run_01	74
743	131	3	7	True	08_28_2019_run_01	74
744	131	4	7	True	08_28_2019_run_01	74
745	131	5	10	True	08_28_2019_run_01	74
746	131	6	10	True	08_28_2019_run_01	74
747	131	7	6	True	08_28_2019_run_01	74
748	131	8	10	True	08_28_2019_run_01	74
749	131	9	6	True	08_28_2019_run_01	74
750	167	0	6	True	08_28_2019_run_01	74
751	167	1	11	True	08_28_2019_run_01	74
752	167	2	7	True	08_28_2019_run_01	74
753	167	3	10	True	08_28_2019_run_01	74
754	167	4	8	True	08_28_2019_run_01	74
755	167	5	10	True	08_28_2019_run_01	74
756	167	6	7	True	08_28_2019_run_01	74
757	167	7	9	True	08_28_2019_run_01	74
758	167	8	6	True	08_28_2019_run_01	74
759	167	9	7	True	08_28_2019_run_01	74
760	214	0	3	True	08_28_2019_run_01	74
761	214	1	8	True	08_28_2019_run_01	74
762	214	2	9	True	08_28_2019_run_01	74
763	214	3	5	True	08_28_2019_run_01	74
764	214	4	5	True	08_28_2019_run_01	74
765	214	5	5	True	08_28_2019_run_01	74
766	214	6	1	True	08_28_2019_run_01	74
767	214	7	4	True	08_28_2019_run_01	74
768	214	8	5	True	08_28_2019_run_01	74
769	214	9	6	True	08_28_2019_run_01	74
770	274	0	7	True	08_28_2019_run_01	74
771	274	1	5	True	08_28_2019_run_01	74
772	274	2	5	True	08_28_2019_run_01	74
773	274	3	6	True	08_28_2019_run_01	74
774	274	4	5	True	08_28_2019_run_01	74
775	274	5	5	True	08_28_2019_run_01	74
776	274	6	6	True	08_28_2019_run_01	74
777	274	7	2	True	08_28_2019_run_01	74
778	274	8	8	True	08_28_2019_run_01	74
779	274	9	7	True	08_28_2019_run_01	74
780	350	0	5	True	08_28_2019_run_01	74
781	350	1	6	True	08_28_2019_run_01	74
782	350	2	4	True	08_28_2019_run_01	74
783	350	3	4	True	08_28_2019_run_01	74
784	350	4	3	True	08_28_2019_run_01	74
785	350	5	4	True	08_28_2019_run_01	74
786	350	6	4	True	08_28_2019_run_01	74
787	350	7	3	True	08_28_2019_run_01	74
788	350	8	5	True	08_28_2019_run_01	74
789	350	9	5	True	08_28_2019_run_01	74
790	448	0	4	True	08_28_2019_run_01	74
791	448	1	2	True	08_28_2019_run_01	74
792	448	2	2	True	08_28_2019_run_01	74
793	448	3	0	True	08_28_2019_run_01	74
794	448	4	2	True	08_28_2019_run_01	74
795	448	5	2	True	08_28_2019_run_01	74
796	448	6	1	True	08_28_2019_run_01	74
797	448	7	3	True	08_28_2019_run_01	74
798	448	8	4	True	08_28_2019_run_01	74
799	448	9	3	True	08_28_2019_run_01	74
800	573	0	1	True	08_28_2019_run_01	74
801	573	1	3	True	08_28_2019_run_01	74
802	573	2	1	True	08_28_2019_run_01	74
803	573	3	2	True	08_28_2019_run_01	74
804	573	4	3	True	08_28_2019_run_01	74
805	573	5	1	True	08_28_2019_run_01	74
806	573	6	6	True	08_28_2019_run_01	74
807	573	7	1	True	08_28_2019_run_01	74
808	573	8	4	True	08_28_2019_run_01	74
809	573	9	1	True	08_28_2019_run_01	74
810	732	0	1	True	08_28_2019_run_01	74
811	732	1	2	True	08_28_2019_run_01	74
812	732	2	0	True	08_28_2019_run_01	74
813	732	3	2	True	08_28_2019_run_01	74
814	732	4	2	True	08_28_2019_run_01	74
815	732	5	1	True	08_28_2019_run_01	74
816	732	6	0	True	08_28_2019_run_01	74
817	732	7	2	True	08_28_2019_run_01	74
818	732	8	0	True	08_28_2019_run_01	74
819	732	9	1	True	08_28_2019_run_01	74
820	936	0	0	True	08_28_2019_run_01	74
821	936	1	2	True	08_28_2019_run_01	74
822	936	2	0	True	08_28_2019_run_01	74
823	936	3	0	True	08_28_2019_run_01	74
824	936	4	1	True	08_28_2019_run_01	74
825	936	5	0	True	08_28_2019_run_01	74
826	936	6	1	True	08_28_2019_run_01	74
827	936	7	0	True	08_28_2019_run_01	74
828	936	8	0	True	08_28_2019_run_01	74
829	936	9	1	True	08_28_2019_run_01	74
830	1197	0	0	True	08_28_2019_run_01	74
831	1197	1	1	True	08_28_2019_run_01	74
832	1197	2	0	True	08_28_2019_run_01	74
833	1197	3	0	True	08_28_2019_run_01	74
834	1197	4	1	True	08_28_2019_run_01	74
835	1197	5	4	True	08_28_2019_run_01	74
836	1197	6	2	True	08_28_2019_run_01	74
837	1197	7	1	True	08_28_2019_run_01	74
838	1197	8	0	True	08_28_2019_run_01	74
839	1197	9	0	True	08_28_2019_run_01	74
840	1531	0	0	True	08_28_2019_run_01	74
841	1531	1	0	True	08_28_2019_run_01	74
842	1531	2	0	True	08_28_2019_run_01	74
843	1531	3	1	True	08_28_2019_run_01	74
844	1531	4	0	True	08_28_2019_run_01	74
845	1531	5	0	True	08_28_2019_run_01	74
846	1531	6	0	True	08_28_2019_run_01	74
847	1531	7	0	True	08_28_2019_run_01	74
848	1531	8	0	True	08_28_2019_run_01	74
849	1531	9	0	True	08_28_2019_run_01	74
850	1958	0	0	True	08_28_2019_run_01	74
851	1958	1	1	True	08_28_2019_run_01	74
852	1958	2	1	True	08_28_2019_run_01	74
853	1958	3	0	True	08_28_2019_run_01	74
854	1958	4	0	True	08_28_2019_run_01	74
855	1958	5	0	True	08_28_2019_run_01	74
856	1958	6	0	True	08_28_2019_run_01	74
857	1958	7	1	True	08_28_2019_run_01	74
858	1958	8	1	True	08_28_2019_run_01	74
859	1958	9	0	True	08_28_2019_run_01	74
860	2504	0	0	True	08_28_2019_run_01	74
861	2504	1	0	True	08_28_2019_run_01	74
862	2504	2	0	True	08_28_2019_run_01	74
863	2504	3	1	True	08_28_2019_run_01	74
864	2504	4	0	True	08_28_2019_run_01	74
865	2504	5	0	True	08_28_2019_run_01	74
866	2504	6	0	True	08_28_2019_run_01	74
867	2504	7	0	True	08_28_2019_run_01	74
868	2504	8	0	True	08_28_2019_run_01	74
869	2504	9	0	True	08_28_2019_run_01	74
870	3202	0	0	True	08_28_2019_run_01	74
871	3202	1	0	True	08_28_2019_run_01	74
872	3202	2	0	True	08_28_2019_run_01	74
873	3202	3	0	True	08_28_2019_run_01	74
874	3202	4	0	True	08_28_2019_run_01	74
875	3202	5	0	True	08_28_2019_run_01	74
876	3202	6	0	True	08_28_2019_run_01	74
877	3202	7	0	True	08_28_2019_run_01	74
878	3202	8	0	True	08_28_2019_run_01	74
879	3202	9	0	True	08_28_2019_run_01	74
880	4094	0	0	True	08_28_2019_run_01	74
881	4094	1	0	True	08_28_2019_run_01	74
882	4094	2	0	True	08_28_2019_run_01	74
883	4094	3	0	True	08_28_2019_run_01	74
884	4094	4	0	True	08_28_2019_run_01	74
885	4094	5	0	True	08_28_2019_run_01	74
886	4094	6	0	True	08_28_2019_run_01	74
887	4094	7	0	True	08_28_2019_run_01	74
888	4094	8	0	True	08_28_2019_run_01	74
889	4094	9	0	True	08_28_2019_run_01	74
890	5235	0	0	True	08_28_2019_run_01	74
891	5235	1	0	True	08_28_2019_run_01	74
892	5235	2	0	True	08_28_2019_run_01	74
893	5235	3	0	True	08_28_2019_run_01	74
894	5235	4	0	True	08_28_2019_run_01	74
895	5235	5	0	True	08_28_2019_run_01	74
896	5235	6	0	True	08_28_2019_run_01	74
897	5235	7	0	True	08_28_2019_run_01	74
898	5235	8	0	True	08_28_2019_run_01	74
899	5235	9	0	True	08_28_2019_run_01	74
900	6694	0	0	True	08_28_2019_run_01	74
901	6694	1	0	True	08_28_2019_run_01	74
902	6694	2	0	True	08_28_2019_run_01	74
903	6694	3	0	True	08_28_2019_run_01	74
904	6694	4	0	True	08_28_2019_run_01	74
905	6694	5	0	True	08_28_2019_run_01	74
906	6694	6	0	True	08_28_2019_run_01	74
907	6694	7	0	True	08_28_2019_run_01	74
908	6694	8	0	True	08_28_2019_run_01	74
909	6694	9	0	True	08_28_2019_run_01	74
910	8559	0	0	True	08_28_2019_run_01	74
911	8559	1	0	True	08_28_2019_run_01	74
912	8559	2	0	True	08_28_2019_run_01	74
913	8559	3	0	True	08_28_2019_run_01	74
914	8559	4	0	True	08_28_2019_run_01	74
915	8559	5	0	True	08_28_2019_run_01	74
916	8559	6	0	True	08_28_2019_run_01	74
917	8559	7	0	True	08_28_2019_run_01	74
918	8559	8	0	True	08_28_2019_run_01	74
919	8559	9	0	True	08_28_2019_run_01	74
920	10944	0	0	True	08_28_2019_run_01	74
921	10944	1	0	True	08_28_2019_run_01	74
922	10944	2	0	True	08_28_2019_run_01	74
923	10944	3	0	True	08_28_2019_run_01	74
924	10944	4	0	True	08_28_2019_run_01	74
925	10944	5	0	True	08_28_2019_run_01	74
926	10944	6	0	True	08_28_2019_run_01	74
927	10944	7	0	True	08_28_2019_run_01	74
928	10944	8	0	True	08_28_2019_run_01	74
929	10944	9	0	True	08_28_2019_run_01	74
930	13994	0	0	True	08_28_2019_run_01	74
931	13994	1	0	True	08_28_2019_run_01	74
932	13994	2	0	True	08_28_2019_run_01	74
933	13994	3	0	True	08_28_2019_run_01	74
934	13994	4	0	True	08_28_2019_run_01	74
935	13994	5	0	True	08_28_2019_run_01	74
936	13994	6	0	True	08_28_2019_run_01	74
937	13994	7	0	True	08_28_2019_run_01	74
938	13994	8	0	True	08_28_2019_run_01	74
939	13994	9	0	True	08_28_2019_run_01	74
940	17894	0	0	True	08_28_2019_run_01	74
941	17894	1	0	True	08_28_2019_run_01	74
942	17894	2	0	True	08_28_2019_run_01	74
943	17894	3	0	True	08_28_2019_run_01	74
944	17894	4	0	True	08_28_2019_run_01	74
945	17894	5	0	True	08_28_2019_run_01	74
946	17894	6	0	True	08_28_2019_run_01	74
947	17894	7	0	True	08_28_2019_run_01	74
948	17894	8	0	True	08_28_2019_run_01	74
949	17894	9	0	True	08_28_2019_run_01	74
950	22881	0	0	True	08_28_2019_run_01	74
951	22881	1	0	True	08_28_2019_run_01	74
952	22881	2	0	True	08_28_2019_run_01	74
953	22881	3	0	True	08_28_2019_run_01	74
954	22881	4	0	True	08_28_2019_run_01	74
955	22881	5	0	True	08_28_2019_run_01	74
956	22881	6	0	True	08_28_2019_run_01	74
957	22881	7	0	True	08_28_2019_run_01	74
958	22881	8	0	True	08_28_2019_run_01	74
959	22881	9	0	True	08_28_2019_run_01	74
960	29257	0	0	True	08_28_2019_run_01	74
961	29257	1	0	True	08_28_2019_run_01	74
962	29257	2	0	True	08_28_2019_run_01	74
963	29257	3	0	True	08_28_2019_run_01	74
964	29257	4	0	True	08_28_2019_run_01	74
965	29257	5	0	True	08_28_2019_run_01	74
966	29257	6	0	True	08_28_2019_run_01	74
967	29257	7	0	True	08_28_2019_run_01	74
968	29257	8	0	True	08_28_2019_run_01	74
969	29257	9	0	True	08_28_2019_run_01	74
970	37409	0	0	True	08_28_2019_run_01	74
971	37409	1	0	True	08_28_2019_run_01	74
972	37409	2	0	True	08_28_2019_run_01	74
973	37409	3	0	True	08_28_2019_run_01	74
974	37409	4	0	True	08_28_2019_run_01	74
975	37409	5	0	True	08_28_2019_run_01	74
976	37409	6	0	True	08_28_2019_run_01	74
977	37409	7	0	True	08_28_2019_run_01	74
978	37409	8	0	True	08_28_2019_run_01	74
979	37409	9	0	True	08_28_2019_run_01	74
980	47834	0	0	True	08_28_2019_run_01	74
981	47834	1	0	True	08_28_2019_run_01	74
982	47834	2	0	True	08_28_2019_run_01	74
983	47834	3	0	True	08_28_2019_run_01	74
984	47834	4	0	True	08_28_2019_run_01	74
985	47834	5	0	True	08_28_2019_run_01	74
986	47834	6	0	True	08_28_2019_run_01	74
987	47834	7	0	True	08_28_2019_run_01	74
988	47834	8	0	True	08_28_2019_run_01	74
989	47834	9	0	True	08_28_2019_run_01	74
990	61163	0	0	True	08_28_2019_run_01	74
991	61163	1	0	True	08_28_2019_run_01	74
992	61163	2	0	True	08_28_2019_run_01	74
993	61163	3	0	True	08_28_2019_run_01	74
994	61163	4	0	True	08_28_2019_run_01	74
995	61163	5	0	True	08_28_2019_run_01	74
996	61163	6	0	True	08_28_2019_run_01	74
997	61163	7	0	True	08_28_2019_run_01	74
998	61163	8	0	True	08_28_2019_run_01	74
999	61163	9	0	True	08_28_2019_run_01	74
1000	78207	0	0	True	08_28_2019_run_01	74
1001	78207	1	0	True	08_28_2019_run_01	74
1002	78207	2	0	True	08_28_2019_run_01	74
1003	78207	3	0	True	08_28_2019_run_01	74
1004	78207	4	0	True	08_28_2019_run_01	74
1005	78207	5	0	True	08_28_2019_run_01	74
1006	78207	6	0	True	08_28_2019_run_01	74
1007	78207	7	0	True	08_28_2019_run_01	74
1008	78207	8	0	True	08_28_2019_run_01	74
1009	78207	9	0	True	08_28_2019_run_01	74
1010	100000	0	0	True	08_28_2019_run_01	74
1011	100000	1	0	True	08_28_2019_run_01	74
1012	100000	2	0	True	08_28_2019_run_01	74
1013	100000	3	0	True	08_28_2019_run_01	74
1014	100000	4	0	True	08_28_2019_run_01	74
1015	100000	5	0	True	08_28_2019_run_01	74
1016	100000	6	0	True	08_28_2019_run_01	74
1017	100000	7	0	True	08_28_2019_run_01	74
1018	100000	8	0	True	08_28_2019_run_01	74
1019	100000	9	0	True	08_28_2019_run_01	74
1020	29	0	16	False	08_28_2019_run_01	82
1021	29	1	17	False	08_28_2019_run_01	82
1022	29	2	16	False	08_28_2019_run_01	82
1023	29	3	18	False	08_28_2019_run_01	82
1024	29	4	15	False	08_28_2019_run_01	82
1025	29	5	16	False	08_28_2019_run_01	82
1026	29	6	17	False	08_28_2019_run_01	82
1027	29	7	18	False	08_28_2019_run_01	82
1028	29	8	15	False	08_28_2019_run_01	82
1029	29	9	18	False	08_28_2019_run_01	82
1030	38	0	16	False	08_28_2019_run_01	82
1031	38	1	18	False	08_28_2019_run_01	82
1032	38	2	17	False	08_28_2019_run_01	82
1033	38	3	17	False	08_28_2019_run_01	82
1034	38	4	17	False	08_28_2019_run_01	82
1035	38	5	17	False	08_28_2019_run_01	82
1036	38	6	17	False	08_28_2019_run_01	82
1037	38	7	16	False	08_28_2019_run_01	82
1038	38	8	17	False	08_28_2019_run_01	82
1039	38	9	18	False	08_28_2019_run_01	82
1040	49	0	17	False	08_28_2019_run_01	82
1041	49	1	16	True	08_28_2019_run_01	82
1042	49	2	18	False	08_28_2019_run_01	82
1043	49	3	17	False	08_28_2019_run_01	82
1044	49	4	17	False	08_28_2019_run_01	82
1045	49	5	16	False	08_28_2019_run_01	82
1046	49	6	17	False	08_28_2019_run_01	82
1047	49	7	18	False	08_28_2019_run_01	82
1048	49	8	18	False	08_28_2019_run_01	82
1049	49	9	18	False	08_28_2019_run_01	82
1050	62	0	16	True	08_28_2019_run_01	82
1051	62	1	17	False	08_28_2019_run_01	82
1052	62	2	16	True	08_28_2019_run_01	82
1053	62	3	17	False	08_28_2019_run_01	82
1054	62	4	16	False	08_28_2019_run_01	82
1055	62	5	17	False	08_28_2019_run_01	82
1056	62	6	17	False	08_28_2019_run_01	82
1057	62	7	14	True	08_28_2019_run_01	82
1058	62	8	17	False	08_28_2019_run_01	82
1059	62	9	17	False	08_28_2019_run_01	82
1060	80	0	15	True	08_28_2019_run_01	82
1061	80	1	17	False	08_28_2019_run_01	82
1062	80	2	17	False	08_28_2019_run_01	82
1063	80	3	12	True	08_28_2019_run_01	82
1064	80	4	16	True	08_28_2019_run_01	82
1065	80	5	16	False	08_28_2019_run_01	82
1066	80	6	14	True	08_28_2019_run_01	82
1067	80	7	13	True	08_28_2019_run_01	82
1068	80	8	15	True	08_28_2019_run_01	82
1069	80	9	15	True	08_28_2019_run_01	82
1070	102	0	10	True	08_28_2019_run_01	82
1071	102	1	11	True	08_28_2019_run_01	82
1072	102	2	7	True	08_28_2019_run_01	82
1073	102	3	17	False	08_28_2019_run_01	82
1074	102	4	8	True	08_28_2019_run_01	82
1075	102	5	15	True	08_28_2019_run_01	82
1076	102	6	12	True	08_28_2019_run_01	82
1077	102	7	17	True	08_28_2019_run_01	82
1078	102	8	12	True	08_28_2019_run_01	82
1079	102	9	16	True	08_28_2019_run_01	82
1080	131	0	12	True	08_28_2019_run_01	82
1081	131	1	13	True	08_28_2019_run_01	82
1082	131	2	8	True	08_28_2019_run_01	82
1083	131	3	8	True	08_28_2019_run_01	82
1084	131	4	12	True	08_28_2019_run_01	82
1085	131	5	11	True	08_28_2019_run_01	82
1086	131	6	9	True	08_28_2019_run_01	82
1087	131	7	7	True	08_28_2019_run_01	82
1088	131	8	10	True	08_28_2019_run_01	82
1089	131	9	4	True	08_28_2019_run_01	82
1090	167	0	7	True	08_28_2019_run_01	82
1091	167	1	8	True	08_28_2019_run_01	82
1092	167	2	6	True	08_28_2019_run_01	82
1093	167	3	9	True	08_28_2019_run_01	82
1094	167	4	8	True	08_28_2019_run_01	82
1095	167	5	9	True	08_28_2019_run_01	82
1096	167	6	9	True	08_28_2019_run_01	82
1097	167	7	11	True	08_28_2019_run_01	82
1098	167	8	4	True	08_28_2019_run_01	82
1099	167	9	11	True	08_28_2019_run_01	82
1100	214	0	3	True	08_28_2019_run_01	82
1101	214	1	4	True	08_28_2019_run_01	82
1102	214	2	7	True	08_28_2019_run_01	82
1103	214	3	8	True	08_28_2019_run_01	82
1104	214	4	4	True	08_28_2019_run_01	82
1105	214	5	5	True	08_28_2019_run_01	82
1106	214	6	4	True	08_28_2019_run_01	82
1107	214	7	6	True	08_28_2019_run_01	82
1108	214	8	7	True	08_28_2019_run_01	82
1109	214	9	7	True	08_28_2019_run_01	82
1110	274	0	3	True	08_28_2019_run_01	82
1111	274	1	10	True	08_28_2019_run_01	82
1112	274	2	6	True	08_28_2019_run_01	82
1113	274	3	7	True	08_28_2019_run_01	82
1114	274	4	5	True	08_28_2019_run_01	82
1115	274	5	11	True	08_28_2019_run_01	82
1116	274	6	7	True	08_28_2019_run_01	82
1117	274	7	1	True	08_28_2019_run_01	82
1118	274	8	2	True	08_28_2019_run_01	82
1119	274	9	4	True	08_28_2019_run_01	82
1120	350	0	2	True	08_28_2019_run_01	82
1121	350	1	7	True	08_28_2019_run_01	82
1122	350	2	4	True	08_28_2019_run_01	82
1123	350	3	4	True	08_28_2019_run_01	82
1124	350	4	3	True	08_28_2019_run_01	82
1125	350	5	6	True	08_28_2019_run_01	82
1126	350	6	2	True	08_28_2019_run_01	82
1127	350	7	5	True	08_28_2019_run_01	82
1128	350	8	4	True	08_28_2019_run_01	82
1129	350	9	4	True	08_28_2019_run_01	82
1130	448	0	3	True	08_28_2019_run_01	82
1131	448	1	1	True	08_28_2019_run_01	82
1132	448	2	7	True	08_28_2019_run_01	82
1133	448	3	0	True	08_28_2019_run_01	82
1134	448	4	6	True	08_28_2019_run_01	82
1135	448	5	3	True	08_28_2019_run_01	82
1136	448	6	5	True	08_28_2019_run_01	82
1137	448	7	2	True	08_28_2019_run_01	82
1138	448	8	4	True	08_28_2019_run_01	82
1139	448	9	2	True	08_28_2019_run_01	82
1140	573	0	1	True	08_28_2019_run_01	82
1141	573	1	4	True	08_28_2019_run_01	82
1142	573	2	1	True	08_28_2019_run_01	82
1143	573	3	2	True	08_28_2019_run_01	82
1144	573	4	1	True	08_28_2019_run_01	82
1145	573	5	3	True	08_28_2019_run_01	82
1146	573	6	3	True	08_28_2019_run_01	82
1147	573	7	2	True	08_28_2019_run_01	82
1148	573	8	1	True	08_28_2019_run_01	82
1149	573	9	1	True	08_28_2019_run_01	82
1150	732	0	0	True	08_28_2019_run_01	82
1151	732	1	0	True	08_28_2019_run_01	82
1152	732	2	1	True	08_28_2019_run_01	82
1153	732	3	0	True	08_28_2019_run_01	82
1154	732	4	1	True	08_28_2019_run_01	82
1155	732	5	1	True	08_28_2019_run_01	82
1156	732	6	2	True	08_28_2019_run_01	82
1157	732	7	2	True	08_28_2019_run_01	82
1158	732	8	1	True	08_28_2019_run_01	82
1159	732	9	2	True	08_28_2019_run_01	82
1160	936	0	0	True	08_28_2019_run_01	82
1161	936	1	1	True	08_28_2019_run_01	82
1162	936	2	1	True	08_28_2019_run_01	82
1163	936	3	2	True	08_28_2019_run_01	82
1164	936	4	2	True	08_28_2019_run_01	82
1165	936	5	1	True	08_28_2019_run_01	82
1166	936	6	1	True	08_28_2019_run_01	82
1167	936	7	0	True	08_28_2019_run_01	82
1168	936	8	2	True	08_28_2019_run_01	82
1169	936	9	2	True	08_28_2019_run_01	82
1170	1197	0	0	True	08_28_2019_run_01	82
1171	1197	1	1	True	08_28_2019_run_01	82
1172	1197	2	0	True	08_28_2019_run_01	82
1173	1197	3	1	True	08_28_2019_run_01	82
1174	1197	4	0	True	08_28_2019_run_01	82
1175	1197	5	1	True	08_28_2019_run_01	82
1176	1197	6	2	True	08_28_2019_run_01	82
1177	1197	7	2	True	08_28_2019_run_01	82
1178	1197	8	0	True	08_28_2019_run_01	82
1179	1197	9	0	True	08_28_2019_run_01	82
1180	1531	0	0	True	08_28_2019_run_01	82
1181	1531	1	0	True	08_28_2019_run_01	82
1182	1531	2	0	True	08_28_2019_run_01	82
1183	1531	3	0	True	08_28_2019_run_01	82
1184	1531	4	2	True	08_28_2019_run_01	82
1185	1531	5	0	True	08_28_2019_run_01	82
1186	1531	6	0	True	08_28_2019_run_01	82
1187	1531	7	0	True	08_28_2019_run_01	82
1188	1531	8	0	True	08_28_2019_run_01	82
1189	1531	9	0	True	08_28_2019_run_01	82
1190	1958	0	0	True	08_28_2019_run_01	82
1191	1958	1	0	True	08_28_2019_run_01	82
1192	1958	2	0	True	08_28_2019_run_01	82
1193	1958	3	0	True	08_28_2019_run_01	82
1194	1958	4	0	True	08_28_2019_run_01	82
1195	1958	5	0	True	08_28_2019_run_01	82
1196	1958	6	0	True	08_28_2019_run_01	82
1197	1958	7	0	True	08_28_2019_run_01	82
1198	1958	8	0	True	08_28_2019_run_01	82
1199	1958	9	1	True	08_28_2019_run_01	82
1200	2504	0	0	True	08_28_2019_run_01	82
1201	2504	1	0	True	08_28_2019_run_01	82
1202	2504	2	0	True	08_28_2019_run_01	82
1203	2504	3	0	True	08_28_2019_run_01	82
1204	2504	4	0	True	08_28_2019_run_01	82
1205	2504	5	1	True	08_28_2019_run_01	82
1206	2504	6	1	True	08_28_2019_run_01	82
1207	2504	7	0	True	08_28_2019_run_01	82
1208	2504	8	0	True	08_28_2019_run_01	82
1209	2504	9	1	True	08_28_2019_run_01	82
1210	3202	0	0	True	08_28_2019_run_01	82
1211	3202	1	0	True	08_28_2019_run_01	82
1212	3202	2	0	True	08_28_2019_run_01	82
1213	3202	3	0	True	08_28_2019_run_01	82
1214	3202	4	0	True	08_28_2019_run_01	82
1215	3202	5	0	True	08_28_2019_run_01	82
1216	3202	6	0	True	08_28_2019_run_01	82
1217	3202	7	0	True	08_28_2019_run_01	82
1218	3202	8	0	True	08_28_2019_run_01	82
1219	3202	9	0	True	08_28_2019_run_01	82
1220	4094	0	0	True	08_28_2019_run_01	82
1221	4094	1	0	True	08_28_2019_run_01	82
1222	4094	2	0	True	08_28_2019_run_01	82
1223	4094	3	0	True	08_28_2019_run_01	82
1224	4094	4	0	True	08_28_2019_run_01	82
1225	4094	5	0	True	08_28_2019_run_01	82
1226	4094	6	0	True	08_28_2019_run_01	82
1227	4094	7	0	True	08_28_2019_run_01	82
1228	4094	8	0	True	08_28_2019_run_01	82
1229	4094	9	0	True	08_28_2019_run_01	82
1230	5235	0	0	True	08_28_2019_run_01	82
1231	5235	1	0	True	08_28_2019_run_01	82
1232	5235	2	0	True	08_28_2019_run_01	82
1233	5235	3	0	True	08_28_2019_run_01	82
1234	5235	4	0	True	08_28_2019_run_01	82
1235	5235	5	0	True	08_28_2019_run_01	82
1236	5235	6	0	True	08_28_2019_run_01	82
1237	5235	7	0	True	08_28_2019_run_01	82
1238	5235	8	0	True	08_28_2019_run_01	82
1239	5235	9	1	True	08_28_2019_run_01	82
1240	6694	0	0	True	08_28_2019_run_01	82
1241	6694	1	0	True	08_28_2019_run_01	82
1242	6694	2	0	True	08_28_2019_run_01	82
1243	6694	3	0	True	08_28_2019_run_01	82
1244	6694	4	0	True	08_28_2019_run_01	82
1245	6694	5	0	True	08_28_2019_run_01	82
1246	6694	6	0	True	08_28_2019_run_01	82
1247	6694	7	0	True	08_28_2019_run_01	82
1248	6694	8	0	True	08_28_2019_run_01	82
1249	6694	9	0	True	08_28_2019_run_01	82
1250	8559	0	0	True	08_28_2019_run_01	82
1251	8559	1	0	True	08_28_2019_run_01	82
1252	8559	2	0	True	08_28_2019_run_01	82
1253	8559	3	0	True	08_28_2019_run_01	82
1254	8559	4	0	True	08_28_2019_run_01	82
1255	8559	5	0	True	08_28_2019_run_01	82
1256	8559	6	0	True	08_28_2019_run_01	82
1257	8559	7	0	True	08_28_2019_run_01	82
1258	8559	8	0	True	08_28_2019_run_01	82
1259	8559	9	0	True	08_28_2019_run_01	82
1260	10944	0	0	True	08_28_2019_run_01	82
1261	10944	1	0	True	08_28_2019_run_01	82
1262	10944	2	0	True	08_28_2019_run_01	82
1263	10944	3	0	True	08_28_2019_run_01	82
1264	10944	4	0	True	08_28_2019_run_01	82
1265	10944	5	0	True	08_28_2019_run_01	82
1266	10944	6	0	True	08_28_2019_run_01	82
1267	10944	7	0	True	08_28_2019_run_01	82
1268	10944	8	0	True	08_28_2019_run_01	82
1269	10944	9	0	True	08_28_2019_run_01	82
1270	13994	0	0	True	08_28_2019_run_01	82
1271	13994	1	0	True	08_28_2019_run_01	82
1272	13994	2	0	True	08_28_2019_run_01	82
1273	13994	3	0	True	08_28_2019_run_01	82
1274	13994	4	0	True	08_28_2019_run_01	82
1275	13994	5	0	True	08_28_2019_run_01	82
1276	13994	6	0	True	08_28_2019_run_01	82
1277	13994	7	0	True	08_28_2019_run_01	82
1278	13994	8	0	True	08_28_2019_run_01	82
1279	13994	9	0	True	08_28_2019_run_01	82
1280	17894	0	0	True	08_28_2019_run_01	82
1281	17894	1	0	True	08_28_2019_run_01	82
1282	17894	2	0	True	08_28_2019_run_01	82
1283	17894	3	0	True	08_28_2019_run_01	82
1284	17894	4	0	True	08_28_2019_run_01	82
1285	17894	5	0	True	08_28_2019_run_01	82
1286	17894	6	0	True	08_28_2019_run_01	82
1287	17894	7	0	True	08_28_2019_run_01	82
1288	17894	8	0	True	08_28_2019_run_01	82
1289	17894	9	0	True	08_28_2019_run_01	82
1290	22881	0	0	True	08_28_2019_run_01	82
1291	22881	1	0	True	08_28_2019_run_01	82
1292	22881	2	0	True	08_28_2019_run_01	82
1293	22881	3	0	True	08_28_2019_run_01	82
1294	22881	4	0	True	08_28_2019_run_01	82
1295	22881	5	0	True	08_28_2019_run_01	82
1296	22881	6	0	True	08_28_2019_run_01	82
1297	22881	7	0	True	08_28_2019_run_01	82
1298	22881	8	0	True	08_28_2019_run_01	82
1299	22881	9	0	True	08_28_2019_run_01	82
1300	29257	0	0	True	08_28_2019_run_01	82
1301	29257	1	0	True	08_28_2019_run_01	82
1302	29257	2	0	True	08_28_2019_run_01	82
1303	29257	3	0	True	08_28_2019_run_01	82
1304	29257	4	0	True	08_28_2019_run_01	82
1305	29257	5	0	True	08_28_2019_run_01	82
1306	29257	6	0	True	08_28_2019_run_01	82
1307	29257	7	0	True	08_28_2019_run_01	82
1308	29257	8	0	True	08_28_2019_run_01	82
1309	29257	9	0	True	08_28_2019_run_01	82
1310	37409	0	0	True	08_28_2019_run_01	82
1311	37409	1	0	True	08_28_2019_run_01	82
1312	37409	2	0	True	08_28_2019_run_01	82
1313	37409	3	0	True	08_28_2019_run_01	82
1314	37409	4	0	True	08_28_2019_run_01	82
1315	37409	5	0	True	08_28_2019_run_01	82
1316	37409	6	0	True	08_28_2019_run_01	82
1317	37409	7	0	True	08_28_2019_run_01	82
1318	37409	8	0	True	08_28_2019_run_01	82
1319	37409	9	0	True	08_28_2019_run_01	82
1320	47834	0	0	True	08_28_2019_run_01	82
1321	47834	1	0	True	08_28_2019_run_01	82
1322	47834	2	0	True	08_28_2019_run_01	82
1323	47834	3	0	True	08_28_2019_run_01	82
1324	47834	4	0	True	08_28_2019_run_01	82
1325	47834	5	0	True	08_28_2019_run_01	82
1326	47834	6	0	True	08_28_2019_run_01	82
1327	47834	7	0	True	08_28_2019_run_01	82
1328	47834	8	0	True	08_28_2019_run_01	82
1329	47834	9	0	True	08_28_2019_run_01	82
1330	61163	0	0	True	08_28_2019_run_01	82
1331	61163	1	0	True	08_28_2019_run_01	82
1332	61163	2	0	True	08_28_2019_run_01	82
1333	61163	3	0	True	08_28_2019_run_01	82
1334	61163	4	0	True	08_28_2019_run_01	82
1335	61163	5	0	True	08_28_2019_run_01	82
1336	61163	6	0	True	08_28_2019_run_01	82
1337	61163	7	0	True	08_28_2019_run_01	82
1338	61163	8	0	True	08_28_2019_run_01	82
1339	61163	9	0	True	08_28_2019_run_01	82
1340	78207	0	0	True	08_28_2019_run_01	82
1341	78207	1	0	True	08_28_2019_run_01	82
1342	78207	2	0	True	08_28_2019_run_01	82
1343	78207	3	0	True	08_28_2019_run_01	82
1344	78207	4	0	True	08_28_2019_run_01	82
1345	78207	5	0	True	08_28_2019_run_01	82
1346	78207	6	0	True	08_28_2019_run_01	82
1347	78207	7	0	True	08_28_2019_run_01	82
1348	78207	8	0	True	08_28_2019_run_01	82
1349	78207	9	0	True	08_28_2019_run_01	82
1350	100000	0	0	True	08_28_2019_run_01	82
1351	100000	1	0	True	08_28_2019_run_01	82
1352	100000	2	0	True	08_28_2019_run_01	82
1353	100000	3	0	True	08_28_2019_run_01	82
1354	100000	4	0	True	08_28_2019_run_01	82
1355	100000	5	0	True	08_28_2019_run_01	82
1356	100000	6	0	True	08_28_2019_run_01	82
1357	100000	7	0	True	08_28_2019_run_01	82
1358	100000	8	0	True	08_28_2019_run_01	82
1359	100000	9	0	True	08_28_2019_run_01	82
1360	29	0	18	False	08_28_2019_run_01	9
1361	29	1	17	False	08_28_2019_run_01	9
1362	29	2	18	False	08_28_2019_run_01	9
1363	29	3	18	False	08_28_2019_run_01	9
1364	29	4	18	False	08_28_2019_run_01	9
1365	29	5	17	False	08_28_2019_run_01	9
1366	29	6	17	False	08_28_2019_run_01	9
1367	29	7	17	False	08_28_2019_run_01	9
1368	29	8	17	False	08_28_2019_run_01	9
1369	29	9	16	False	08_28_2019_run_01	9
1370	38	0	18	False	08_28_2019_run_01	9
1371	38	1	18	False	08_28_2019_run_01	9
1372	38	2	17	False	08_28_2019_run_01	9
1373	38	3	16	False	08_28_2019_run_01	9
1374	38	4	17	False	08_28_2019_run_01	9
1375	38	5	17	False	08_28_2019_run_01	9
1376	38	6	17	False	08_28_2019_run_01	9
1377	38	7	17	False	08_28_2019_run_01	9
1378	38	8	17	False	08_28_2019_run_01	9
1379	38	9	17	False	08_28_2019_run_01	9
1380	49	0	17	False	08_28_2019_run_01	9
1381	49	1	18	False	08_28_2019_run_01	9
1382	49	2	17	True	08_28_2019_run_01	9
1383	49	3	17	False	08_28_2019_run_01	9
1384	49	4	15	False	08_28_2019_run_01	9
1385	49	5	15	False	08_28_2019_run_01	9
1386	49	6	16	False	08_28_2019_run_01	9
1387	49	7	17	False	08_28_2019_run_01	9
1388	49	8	18	False	08_28_2019_run_01	9
1389	49	9	17	False	08_28_2019_run_01	9
1390	62	0	16	False	08_28_2019_run_01	9
1391	62	1	16	False	08_28_2019_run_01	9
1392	62	2	18	False	08_28_2019_run_01	9
1393	62	3	16	False	08_28_2019_run_01	9
1394	62	4	18	False	08_28_2019_run_01	9
1395	62	5	16	True	08_28_2019_run_01	9
1396	62	6	17	False	08_28_2019_run_01	9
1397	62	7	16	True	08_28_2019_run_01	9
1398	62	8	17	False	08_28_2019_run_01	9
1399	62	9	15	False	08_28_2019_run_01	9
1400	80	0	14	True	08_28_2019_run_01	9
1401	80	1	15	True	08_28_2019_run_01	9
1402	80	2	17	False	08_28_2019_run_01	9
1403	80	3	13	True	08_28_2019_run_01	9
1404	80	4	13	True	08_28_2019_run_01	9
1405	80	5	18	False	08_28_2019_run_01	9
1406	80	6	16	False	08_28_2019_run_01	9
1407	80	7	13	True	08_28_2019_run_01	9
1408	80	8	16	True	08_28_2019_run_01	9
1409	80	9	15	True	08_28_2019_run_01	9
1410	102	0	9	True	08_28_2019_run_01	9
1411	102	1	13	True	08_28_2019_run_01	9
1412	102	2	11	True	08_28_2019_run_01	9
1413	102	3	12	True	08_28_2019_run_01	9
1414	102	4	9	True	08_28_2019_run_01	9
1415	102	5	11	True	08_28_2019_run_01	9
1416	102	6	13	True	08_28_2019_run_01	9
1417	102	7	15	True	08_28_2019_run_01	9
1418	102	8	9	True	08_28_2019_run_01	9
1419	102	9	14	True	08_28_2019_run_01	9
1420	131	0	12	True	08_28_2019_run_01	9
1421	131	1	13	True	08_28_2019_run_01	9
1422	131	2	9	True	08_28_2019_run_01	9
1423	131	3	6	True	08_28_2019_run_01	9
1424	131	4	10	True	08_28_2019_run_01	9
1425	131	5	10	True	08_28_2019_run_01	9
1426	131	6	10	True	08_28_2019_run_01	9
1427	131	7	6	True	08_28_2019_run_01	9
1428	131	8	10	True	08_28_2019_run_01	9
1429	131	9	7	True	08_28_2019_run_01	9
1430	167	0	5	True	08_28_2019_run_01	9
1431	167	1	11	True	08_28_2019_run_01	9
1432	167	2	6	True	08_28_2019_run_01	9
1433	167	3	11	True	08_28_2019_run_01	9
1434	167	4	6	True	08_28_2019_run_01	9
1435	167	5	7	True	08_28_2019_run_01	9
1436	167	6	10	True	08_28_2019_run_01	9
1437	167	7	10	True	08_28_2019_run_01	9
1438	167	8	6	True	08_28_2019_run_01	9
1439	167	9	4	True	08_28_2019_run_01	9
1440	214	0	6	True	08_28_2019_run_01	9
1441	214	1	8	True	08_28_2019_run_01	9
1442	214	2	7	True	08_28_2019_run_01	9
1443	214	3	5	True	08_28_2019_run_01	9
1444	214	4	7	True	08_28_2019_run_01	9
1445	214	5	3	True	08_28_2019_run_01	9
1446	214	6	5	True	08_28_2019_run_01	9
1447	214	7	5	True	08_28_2019_run_01	9
1448	214	8	7	True	08_28_2019_run_01	9
1449	214	9	8	True	08_28_2019_run_01	9
1450	274	0	2	True	08_28_2019_run_01	9
1451	274	1	8	True	08_28_2019_run_01	9
1452	274	2	4	True	08_28_2019_run_01	9
1453	274	3	5	True	08_28_2019_run_01	9
1454	274	4	5	True	08_28_2019_run_01	9
1455	274	5	11	True	08_28_2019_run_01	9
1456	274	6	6	True	08_28_2019_run_01	9
1457	274	7	4	True	08_28_2019_run_01	9
1458	274	8	2	True	08_28_2019_run_01	9
1459	274	9	4	True	08_28_2019_run_01	9
1460	350	0	4	True	08_28_2019_run_01	9
1461	350	1	4	True	08_28_2019_run_01	9
1462	350	2	2	True	08_28_2019_run_01	9
1463	350	3	2	True	08_28_2019_run_01	9
1464	350	4	3	True	08_28_2019_run_01	9
1465	350	5	4	True	08_28_2019_run_01	9
1466	350	6	1	True	08_28_2019_run_01	9
1467	350	7	1	True	08_28_2019_run_01	9
1468	350	8	5	True	08_28_2019_run_01	9
1469	350	9	3	True	08_28_2019_run_01	9
1470	448	0	4	True	08_28_2019_run_01	9
1471	448	1	1	True	08_28_2019_run_01	9
1472	448	2	7	True	08_28_2019_run_01	9
1473	448	3	1	True	08_28_2019_run_01	9
1474	448	4	4	True	08_28_2019_run_01	9
1475	448	5	1	True	08_28_2019_run_01	9
1476	448	6	2	True	08_28_2019_run_01	9
1477	448	7	3	True	08_28_2019_run_01	9
1478	448	8	4	True	08_28_2019_run_01	9
1479	448	9	1	True	08_28_2019_run_01	9
1480	573	0	1	True	08_28_2019_run_01	9
1481	573	1	3	True	08_28_2019_run_01	9
1482	573	2	4	True	08_28_2019_run_01	9
1483	573	3	1	True	08_28_2019_run_01	9
1484	573	4	3	True	08_28_2019_run_01	9
1485	573	5	2	True	08_28_2019_run_01	9
1486	573	6	2	True	08_28_2019_run_01	9
1487	573	7	1	True	08_28_2019_run_01	9
1488	573	8	3	True	08_28_2019_run_01	9
1489	573	9	2	True	08_28_2019_run_01	9
1490	732	0	0	True	08_28_2019_run_01	9
1491	732	1	2	True	08_28_2019_run_01	9
1492	732	2	1	True	08_28_2019_run_01	9
1493	732	3	0	True	08_28_2019_run_01	9
1494	732	4	1	True	08_28_2019_run_01	9
1495	732	5	0	True	08_28_2019_run_01	9
1496	732	6	1	True	08_28_2019_run_01	9
1497	732	7	1	True	08_28_2019_run_01	9
1498	732	8	1	True	08_28_2019_run_01	9
1499	732	9	1	True	08_28_2019_run_01	9
1500	936	0	0	True	08_28_2019_run_01	9
1501	936	1	2	True	08_28_2019_run_01	9
1502	936	2	0	True	08_28_2019_run_01	9
1503	936	3	3	True	08_28_2019_run_01	9
1504	936	4	0	True	08_28_2019_run_01	9
1505	936	5	1	True	08_28_2019_run_01	9
1506	936	6	1	True	08_28_2019_run_01	9
1507	936	7	2	True	08_28_2019_run_01	9
1508	936	8	2	True	08_28_2019_run_01	9
1509	936	9	0	True	08_28_2019_run_01	9
1510	1197	0	1	True	08_28_2019_run_01	9
1511	1197	1	0	True	08_28_2019_run_01	9
1512	1197	2	0	True	08_28_2019_run_01	9
1513	1197	3	0	True	08_28_2019_run_01	9
1514	1197	4	1	True	08_28_2019_run_01	9
1515	1197	5	1	True	08_28_2019_run_01	9
1516	1197	6	0	True	08_28_2019_run_01	9
1517	1197	7	0	True	08_28_2019_run_01	9
1518	1197	8	0	True	08_28_2019_run_01	9
1519	1197	9	0	True	08_28_2019_run_01	9
1520	1531	0	0	True	08_28_2019_run_01	9
1521	1531	1	0	True	08_28_2019_run_01	9
1522	1531	2	2	True	08_28_2019_run_01	9
1523	1531	3	0	True	08_28_2019_run_01	9
1524	1531	4	0	True	08_28_2019_run_01	9
1525	1531	5	0	True	08_28_2019_run_01	9
1526	1531	6	1	True	08_28_2019_run_01	9
1527	1531	7	0	True	08_28_2019_run_01	9
1528	1531	8	0	True	08_28_2019_run_01	9
1529	1531	9	0	True	08_28_2019_run_01	9
1530	1958	0	0	True	08_28_2019_run_01	9
1531	1958	1	0	True	08_28_2019_run_01	9
1532	1958	2	0	True	08_28_2019_run_01	9
1533	1958	3	0	True	08_28_2019_run_01	9
1534	1958	4	0	True	08_28_2019_run_01	9
1535	1958	5	1	True	08_28_2019_run_01	9
1536	1958	6	0	True	08_28_2019_run_01	9
1537	1958	7	0	True	08_28_2019_run_01	9
1538	1958	8	1	True	08_28_2019_run_01	9
1539	1958	9	0	True	08_28_2019_run_01	9
1540	2504	0	0	True	08_28_2019_run_01	9
1541	2504	1	0	True	08_28_2019_run_01	9
1542	2504	2	0	True	08_28_2019_run_01	9
1543	2504	3	0	True	08_28_2019_run_01	9
1544	2504	4	0	True	08_28_2019_run_01	9
1545	2504	5	0	True	08_28_2019_run_01	9
1546	2504	6	0	True	08_28_2019_run_01	9
1547	2504	7	0	True	08_28_2019_run_01	9
1548	2504	8	0	True	08_28_2019_run_01	9
1549	2504	9	0	True	08_28_2019_run_01	9
1550	3202	0	0	True	08_28_2019_run_01	9
1551	3202	1	0	True	08_28_2019_run_01	9
1552	3202	2	0	True	08_28_2019_run_01	9
1553	3202	3	0	True	08_28_2019_run_01	9
1554	3202	4	0	True	08_28_2019_run_01	9
1555	3202	5	0	True	08_28_2019_run_01	9
1556	3202	6	0	True	08_28_2019_run_01	9
1557	3202	7	0	True	08_28_2019_run_01	9
1558	3202	8	0	True	08_28_2019_run_01	9
1559	3202	9	0	True	08_28_2019_run_01	9
1560	4094	0	0	True	08_28_2019_run_01	9
1561	4094	1	0	True	08_28_2019_run_01	9
1562	4094	2	0	True	08_28_2019_run_01	9
1563	4094	3	0	True	08_28_2019_run_01	9
1564	4094	4	0	True	08_28_2019_run_01	9
1565	4094	5	0	True	08_28_2019_run_01	9
1566	4094	6	0	True	08_28_2019_run_01	9
1567	4094	7	0	True	08_28_2019_run_01	9
1568	4094	8	0	True	08_28_2019_run_01	9
1569	4094	9	0	True	08_28_2019_run_01	9
1570	5235	0	0	True	08_28_2019_run_01	9
1571	5235	1	0	True	08_28_2019_run_01	9
1572	5235	2	0	True	08_28_2019_run_01	9
1573	5235	3	0	True	08_28_2019_run_01	9
1574	5235	4	0	True	08_28_2019_run_01	9
1575	5235	5	0	True	08_28_2019_run_01	9
1576	5235	6	0	True	08_28_2019_run_01	9
1577	5235	7	0	True	08_28_2019_run_01	9
1578	5235	8	0	True	08_28_2019_run_01	9
1579	5235	9	0	True	08_28_2019_run_01	9
1580	6694	0	0	True	08_28_2019_run_01	9
1581	6694	1	0	True	08_28_2019_run_01	9
1582	6694	2	0	True	08_28_2019_run_01	9
1583	6694	3	0	True	08_28_2019_run_01	9
1584	6694	4	0	True	08_28_2019_run_01	9
1585	6694	5	0	True	08_28_2019_run_01	9
1586	6694	6	0	True	08_28_2019_run_01	9
1587	6694	7	0	True	08_28_2019_run_01	9
1588	6694	8	0	True	08_28_2019_run_01	9
1589	6694	9	0	True	08_28_2019_run_01	9
1590	8559	0	0	True	08_28_2019_run_01	9
1591	8559	1	0	True	08_28_2019_run_01	9
1592	8559	2	0	True	08_28_2019_run_01	9
1593	8559	3	0	True	08_28_2019_run_01	9
1594	8559	4	0	True	08_28_2019_run_01	9
1595	8559	5	0	True	08_28_2019_run_01	9
1596	8559	6	0	True	08_28_2019_run_01	9
1597	8559	7	0	True	08_28_2019_run_01	9
1598	8559	8	0	True	08_28_2019_run_01	9
1599	8559	9	0	True	08_28_2019_run_01	9
1600	10944	0	0	True	08_28_2019_run_01	9
1601	10944	1	0	True	08_28_2019_run_01	9
1602	10944	2	0	True	08_28_2019_run_01	9
1603	10944	3	0	True	08_28_2019_run_01	9
1604	10944	4	0	True	08_28_2019_run_01	9
1605	10944	5	0	True	08_28_2019_run_01	9
1606	10944	6	0	True	08_28_2019_run_01	9
1607	10944	7	0	True	08_28_2019_run_01	9
1608	10944	8	0	True	08_28_2019_run_01	9
1609	10944	9	0	True	08_28_2019_run_01	9
1610	13994	0	0	True	08_28_2019_run_01	9
1611	13994	1	0	True	08_28_2019_run_01	9
1612	13994	2	0	True	08_28_2019_run_01	9
1613	13994	3	0	True	08_28_2019_run_01	9
1614	13994	4	0	True	08_28_2019_run_01	9
1615	13994	5	0	True	08_28_2019_run_01	9
1616	13994	6	0	True	08_28_2019_run_01	9
1617	13994	7	0	True	08_28_2019_run_01	9
1618	13994	8	0	True	08_28_2019_run_01	9
1619	13994	9	0	True	08_28_2019_run_01	9
1620	17894	0	0	True	08_28_2019_run_01	9
1621	17894	1	0	True	08_28_2019_run_01	9
1622	17894	2	0	True	08_28_2019_run_01	9
1623	17894	3	0	True	08_28_2019_run_01	9
1624	17894	4	0	True	08_28_2019_run_01	9
1625	17894	5	0	True	08_28_2019_run_01	9
1626	17894	6	0	True	08_28_2019_run_01	9
1627	17894	7	0	True	08_28_2019_run_01	9
1628	17894	8	0	True	08_28_2019_run_01	9
1629	17894	9	0	True	08_28_2019_run_01	9
1630	22881	0	0	True	08_28_2019_run_01	9
1631	22881	1	0	True	08_28_2019_run_01	9
1632	22881	2	0	True	08_28_2019_run_01	9
1633	22881	3	0	True	08_28_2019_run_01	9
1634	22881	4	0	True	08_28_2019_run_01	9
1635	22881	5	0	True	08_28_2019_run_01	9
1636	22881	6	0	True	08_28_2019_run_01	9
1637	22881	7	0	True	08_28_2019_run_01	9
1638	22881	8	0	True	08_28_2019_run_01	9
1639	22881	9	0	True	08_28_2019_run_01	9
1640	29257	0	0	True	08_28_2019_run_01	9
1641	29257	1	0	True	08_28_2019_run_01	9
1642	29257	2	0	True	08_28_2019_run_01	9
1643	29257	3	0	True	08_28_2019_run_01	9
1644	29257	4	0	True	08_28_2019_run_01	9
1645	29257	5	0	True	08_28_2019_run_01	9
1646	29257	6	0	True	08_28_2019_run_01	9
1647	29257	7	0	True	08_28_2019_run_01	9
1648	29257	8	0	True	08_28_2019_run_01	9
1649	29257	9	0	True	08_28_2019_run_01	9
1650	37409	0	0	True	08_28_2019_run_01	9
1651	37409	1	0	True	08_28_2019_run_01	9
1652	37409	2	0	True	08_28_2019_run_01	9
1653	37409	3	0	True	08_28_2019_run_01	9
1654	37409	4	0	True	08_28_2019_run_01	9
1655	37409	5	0	True	08_28_2019_run_01	9
1656	37409	6	0	True	08_28_2019_run_01	9
1657	37409	7	0	True	08_28_2019_run_01	9
1658	37409	8	0	True	08_28_2019_run_01	9
1659	37409	9	0	True	08_28_2019_run_01	9
1660	47834	0	0	True	08_28_2019_run_01	9
1661	47834	1	0	True	08_28_2019_run_01	9
1662	47834	2	0	True	08_28_2019_run_01	9
1663	47834	3	0	True	08_28_2019_run_01	9
1664	47834	4	0	True	08_28_2019_run_01	9
1665	47834	5	0	True	08_28_2019_run_01	9
1666	47834	6	0	True	08_28_2019_run_01	9
1667	47834	7	0	True	08_28_2019_run_01	9
1668	47834	8	0	True	08_28_2019_run_01	9
1669	47834	9	0	True	08_28_2019_run_01	9
1670	61163	0	0	True	08_28_2019_run_01	9
1671	61163	1	0	True	08_28_2019_run_01	9
1672	61163	2	0	True	08_28_2019_run_01	9
1673	61163	3	0	True	08_28_2019_run_01	9
1674	61163	4	0	True	08_28_2019_run_01	9
1675	61163	5	0	True	08_28_2019_run_01	9
1676	61163	6	0	True	08_28_2019_run_01	9
1677	61163	7	0	True	08_28_2019_run_01	9
1678	61163	8	0	True	08_28_2019_run_01	9
1679	61163	9	0	True	08_28_2019_run_01	9
1680	78207	0	0	True	08_28_2019_run_01	9
1681	78207	1	0	True	08_28_2019_run_01	9
1682	78207	2	0	True	08_28_2019_run_01	9
1683	78207	3	0	True	08_28_2019_run_01	9
1684	78207	4	0	True	08_28_2019_run_01	9
1685	78207	5	0	True	08_28_2019_run_01	9
1686	78207	6	0	True	08_28_2019_run_01	9
1687	78207	7	0	True	08_28_2019_run_01	9
1688	78207	8	0	True	08_28_2019_run_01	9
1689	78207	9	0	True	08_28_2019_run_01	9
1690	100000	0	0	True	08_28_2019_run_01	9
1691	100000	1	0	True	08_28_2019_run_01	9
1692	100000	2	0	True	08_28_2019_run_01	9
1693	100000	3	0	True	08_28_2019_run_01	9
1694	100000	4	0	True	08_28_2019_run_01	9
1695	100000	5	0	True	08_28_2019_run_01	9
1696	100000	6	0	True	08_28_2019_run_01	9
1697	100000	7	0	True	08_28_2019_run_01	9
1698	100000	8	0	True	08_28_2019_run_01	9
1699	100000	9	0	True	08_28_2019_run_01	9
1700	29	0	18	False	08_30_2019_run_01	62
1701	29	1	18	False	08_30_2019_run_01	62
1702	29	2	17	False	08_30_2019_run_01	62
1703	29	3	18	False	08_30_2019_run_01	62
1704	29	4	18	False	08_30_2019_run_01	62
1705	29	5	17	False	08_30_2019_run_01	62
1706	29	6	17	False	08_30_2019_run_01	62
1707	29	7	18	False	08_30_2019_run_01	62
1708	29	8	18	False	08_30_2019_run_01	62
1709	29	9	16	False	08_30_2019_run_01	62
1710	38	0	18	False	08_30_2019_run_01	62
1711	38	1	17	False	08_30_2019_run_01	62
1712	38	2	16	False	08_30_2019_run_01	62
1713	38	3	17	False	08_30_2019_run_01	62
1714	38	4	16	False	08_30_2019_run_01	62
1715	38	5	16	False	08_30_2019_run_01	62
1716	38	6	16	False	08_30_2019_run_01	62
1717	38	7	17	False	08_30_2019_run_01	62
1718	38	8	17	False	08_30_2019_run_01	62
1719	38	9	17	False	08_30_2019_run_01	62
1720	49	0	18	False	08_30_2019_run_01	62
1721	49	1	17	False	08_30_2019_run_01	62
1722	49	2	18	False	08_30_2019_run_01	62
1723	49	3	17	False	08_30_2019_run_01	62
1724	49	4	16	False	08_30_2019_run_01	62
1725	49	5	17	False	08_30_2019_run_01	62
1726	49	6	17	False	08_30_2019_run_01	62
1727	49	7	18	False	08_30_2019_run_01	62
1728	49	8	17	False	08_30_2019_run_01	62
1729	49	9	17	False	08_30_2019_run_01	62
1730	62	0	18	False	08_30_2019_run_01	62
1731	62	1	17	False	08_30_2019_run_01	62
1732	62	2	16	True	08_30_2019_run_01	62
1733	62	3	18	False	08_30_2019_run_01	62
1734	62	4	18	False	08_30_2019_run_01	62
1735	62	5	18	False	08_30_2019_run_01	62
1736	62	6	18	False	08_30_2019_run_01	62
1737	62	7	18	False	08_30_2019_run_01	62
1738	62	8	17	False	08_30_2019_run_01	62
1739	62	9	17	False	08_30_2019_run_01	62
1740	80	0	16	False	08_30_2019_run_01	62
1741	80	1	16	False	08_30_2019_run_01	62
1742	80	2	18	False	08_30_2019_run_01	62
1743	80	3	17	False	08_30_2019_run_01	62
1744	80	4	18	False	08_30_2019_run_01	62
1745	80	5	17	False	08_30_2019_run_01	62
1746	80	6	16	False	08_30_2019_run_01	62
1747	80	7	16	False	08_30_2019_run_01	62
1748	80	8	17	False	08_30_2019_run_01	62
1749	80	9	17	False	08_30_2019_run_01	62
1750	102	0	17	True	08_30_2019_run_01	62
1751	102	1	16	True	08_30_2019_run_01	62
1752	102	2	14	True	08_30_2019_run_01	62
1753	102	3	17	False	08_30_2019_run_01	62
1754	102	4	14	True	08_30_2019_run_01	62
1755	102	5	15	True	08_30_2019_run_01	62
1756	102	6	13	True	08_30_2019_run_01	62
1757	102	7	13	True	08_30_2019_run_01	62
1758	102	8	12	True	08_30_2019_run_01	62
1759	102	9	18	False	08_30_2019_run_01	62
1760	131	0	14	True	08_30_2019_run_01	62
1761	131	1	10	True	08_30_2019_run_01	62
1762	131	2	15	False	08_30_2019_run_01	62
1763	131	3	16	True	08_30_2019_run_01	62
1764	131	4	13	True	08_30_2019_run_01	62
1765	131	5	13	True	08_30_2019_run_01	62
1766	131	6	12	True	08_30_2019_run_01	62
1767	131	7	16	True	08_30_2019_run_01	62
1768	131	8	16	False	08_30_2019_run_01	62
1769	131	9	14	True	08_30_2019_run_01	62
1770	167	0	6	True	08_30_2019_run_01	62
1771	167	1	11	True	08_30_2019_run_01	62
1772	167	2	12	True	08_30_2019_run_01	62
1773	167	3	14	True	08_30_2019_run_01	62
1774	167	4	6	True	08_30_2019_run_01	62
1775	167	5	10	True	08_30_2019_run_01	62
1776	167	6	12	True	08_30_2019_run_01	62
1777	167	7	12	True	08_30_2019_run_01	62
1778	167	8	13	True	08_30_2019_run_01	62
1779	167	9	11	True	08_30_2019_run_01	62
1780	214	0	11	True	08_30_2019_run_01	62
1781	214	1	6	True	08_30_2019_run_01	62
1782	214	2	3	True	08_30_2019_run_01	62
1783	214	3	11	True	08_30_2019_run_01	62
1784	214	4	9	True	08_30_2019_run_01	62
1785	214	5	3	True	08_30_2019_run_01	62
1786	214	6	10	True	08_30_2019_run_01	62
1787	214	7	13	True	08_30_2019_run_01	62
1788	214	8	11	True	08_30_2019_run_01	62
1789	214	9	8	True	08_30_2019_run_01	62
1790	274	0	7	True	08_30_2019_run_01	62
1791	274	1	11	True	08_30_2019_run_01	62
1792	274	2	11	True	08_30_2019_run_01	62
1793	274	3	8	True	08_30_2019_run_01	62
1794	274	4	10	True	08_30_2019_run_01	62
1795	274	5	7	True	08_30_2019_run_01	62
1796	274	6	6	True	08_30_2019_run_01	62
1797	274	7	7	True	08_30_2019_run_01	62
1798	274	8	11	True	08_30_2019_run_01	62
1799	274	9	8	True	08_30_2019_run_01	62
1800	350	0	8	True	08_30_2019_run_01	62
1801	350	1	13	True	08_30_2019_run_01	62
1802	350	2	5	True	08_30_2019_run_01	62
1803	350	3	5	True	08_30_2019_run_01	62
1804	350	4	7	True	08_30_2019_run_01	62
1805	350	5	9	True	08_30_2019_run_01	62
1806	350	6	5	True	08_30_2019_run_01	62
1807	350	7	5	True	08_30_2019_run_01	62
1808	350	8	7	True	08_30_2019_run_01	62
1809	350	9	5	True	08_30_2019_run_01	62
1810	448	0	7	True	08_30_2019_run_01	62
1811	448	1	5	True	08_30_2019_run_01	62
1812	448	2	4	True	08_30_2019_run_01	62
1813	448	3	3	True	08_30_2019_run_01	62
1814	448	4	2	True	08_30_2019_run_01	62
1815	448	5	4	True	08_30_2019_run_01	62
1816	448	6	4	True	08_30_2019_run_01	62
1817	448	7	5	True	08_30_2019_run_01	62
1818	448	8	3	True	08_30_2019_run_01	62
1819	448	9	3	True	08_30_2019_run_01	62
1820	573	0	5	True	08_30_2019_run_01	62
1821	573	1	3	True	08_30_2019_run_01	62
1822	573	2	0	True	08_30_2019_run_01	62
1823	573	3	5	True	08_30_2019_run_01	62
1824	573	4	4	True	08_30_2019_run_01	62
1825	573	5	5	True	08_30_2019_run_01	62
1826	573	6	2	True	08_30_2019_run_01	62
1827	573	7	4	True	08_30_2019_run_01	62
1828	573	8	6	True	08_30_2019_run_01	62
1829	573	9	2	True	08_30_2019_run_01	62
1830	732	0	5	True	08_30_2019_run_01	62
1831	732	1	1	True	08_30_2019_run_01	62
1832	732	2	2	True	08_30_2019_run_01	62
1833	732	3	1	True	08_30_2019_run_01	62
1834	732	4	1	True	08_30_2019_run_01	62
1835	732	5	2	True	08_30_2019_run_01	62
1836	732	6	4	True	08_30_2019_run_01	62
1837	732	7	4	True	08_30_2019_run_01	62
1838	732	8	0	True	08_30_2019_run_01	62
1839	732	9	3	True	08_30_2019_run_01	62
1840	936	0	3	True	08_30_2019_run_01	62
1841	936	1	0	True	08_30_2019_run_01	62
1842	936	2	3	True	08_30_2019_run_01	62
1843	936	3	2	True	08_30_2019_run_01	62
1844	936	4	2	True	08_30_2019_run_01	62
1845	936	5	0	True	08_30_2019_run_01	62
1846	936	6	3	True	08_30_2019_run_01	62
1847	936	7	1	True	08_30_2019_run_01	62
1848	936	8	1	True	08_30_2019_run_01	62
1849	936	9	0	True	08_30_2019_run_01	62
1850	1197	0	0	True	08_30_2019_run_01	62
1851	1197	1	1	True	08_30_2019_run_01	62
1852	1197	2	1	True	08_30_2019_run_01	62
1853	1197	3	0	True	08_30_2019_run_01	62
1854	1197	4	0	True	08_30_2019_run_01	62
1855	1197	5	0	True	08_30_2019_run_01	62
1856	1197	6	1	True	08_30_2019_run_01	62
1857	1197	7	2	True	08_30_2019_run_01	62
1858	1197	8	1	True	08_30_2019_run_01	62
1859	1197	9	3	True	08_30_2019_run_01	62
1860	1531	0	0	True	08_30_2019_run_01	62
1861	1531	1	0	True	08_30_2019_run_01	62
1862	1531	2	1	True	08_30_2019_run_01	62
1863	1531	3	0	True	08_30_2019_run_01	62
1864	1531	4	0	True	08_30_2019_run_01	62
1865	1531	5	1	True	08_30_2019_run_01	62
1866	1531	6	1	True	08_30_2019_run_01	62
1867	1531	7	1	True	08_30_2019_run_01	62
1868	1531	8	3	True	08_30_2019_run_01	62
1869	1531	9	0	True	08_30_2019_run_01	62
1870	1958	0	1	True	08_30_2019_run_01	62
1871	1958	1	1	True	08_30_2019_run_01	62
1872	1958	2	0	True	08_30_2019_run_01	62
1873	1958	3	1	True	08_30_2019_run_01	62
1874	1958	4	0	True	08_30_2019_run_01	62
1875	1958	5	0	True	08_30_2019_run_01	62
1876	1958	6	0	True	08_30_2019_run_01	62
1877	1958	7	0	True	08_30_2019_run_01	62
1878	1958	8	0	True	08_30_2019_run_01	62
1879	1958	9	0	True	08_30_2019_run_01	62
1880	2504	0	0	True	08_30_2019_run_01	62
1881	2504	1	0	True	08_30_2019_run_01	62
1882	2504	2	0	True	08_30_2019_run_01	62
1883	2504	3	0	True	08_30_2019_run_01	62
1884	2504	4	1	True	08_30_2019_run_01	62
1885	2504	5	0	True	08_30_2019_run_01	62
1886	2504	6	0	True	08_30_2019_run_01	62
1887	2504	7	0	True	08_30_2019_run_01	62
1888	2504	8	0	True	08_30_2019_run_01	62
1889	2504	9	0	True	08_30_2019_run_01	62
1890	3202	0	0	True	08_30_2019_run_01	62
1891	3202	1	1	True	08_30_2019_run_01	62
1892	3202	2	0	True	08_30_2019_run_01	62
1893	3202	3	0	True	08_30_2019_run_01	62
1894	3202	4	0	True	08_30_2019_run_01	62
1895	3202	5	0	True	08_30_2019_run_01	62
1896	3202	6	0	True	08_30_2019_run_01	62
1897	3202	7	0	True	08_30_2019_run_01	62
1898	3202	8	0	True	08_30_2019_run_01	62
1899	3202	9	0	True	08_30_2019_run_01	62
1900	4094	0	0	True	08_30_2019_run_01	62
1901	4094	1	0	True	08_30_2019_run_01	62
1902	4094	2	0	True	08_30_2019_run_01	62
1903	4094	3	0	True	08_30_2019_run_01	62
1904	4094	4	0	True	08_30_2019_run_01	62
1905	4094	5	0	True	08_30_2019_run_01	62
1906	4094	6	0	True	08_30_2019_run_01	62
1907	4094	7	0	True	08_30_2019_run_01	62
1908	4094	8	0	True	08_30_2019_run_01	62
1909	4094	9	0	True	08_30_2019_run_01	62
1910	5235	0	0	True	08_30_2019_run_01	62
1911	5235	1	0	True	08_30_2019_run_01	62
1912	5235	2	0	True	08_30_2019_run_01	62
1913	5235	3	0	True	08_30_2019_run_01	62
1914	5235	4	0	True	08_30_2019_run_01	62
1915	5235	5	0	True	08_30_2019_run_01	62
1916	5235	6	0	True	08_30_2019_run_01	62
1917	5235	7	0	True	08_30_2019_run_01	62
1918	5235	8	0	True	08_30_2019_run_01	62
1919	5235	9	0	True	08_30_2019_run_01	62
1920	6694	0	0	True	08_30_2019_run_01	62
1921	6694	1	0	True	08_30_2019_run_01	62
1922	6694	2	0	True	08_30_2019_run_01	62
1923	6694	3	0	True	08_30_2019_run_01	62
1924	6694	4	0	True	08_30_2019_run_01	62
1925	6694	5	0	True	08_30_2019_run_01	62
1926	6694	6	1	True	08_30_2019_run_01	62
1927	6694	7	0	True	08_30_2019_run_01	62
1928	6694	8	0	True	08_30_2019_run_01	62
1929	6694	9	0	True	08_30_2019_run_01	62
1930	8559	0	0	True	08_30_2019_run_01	62
1931	8559	1	0	True	08_30_2019_run_01	62
1932	8559	2	0	True	08_30_2019_run_01	62
1933	8559	3	0	True	08_30_2019_run_01	62
1934	8559	4	0	True	08_30_2019_run_01	62
1935	8559	5	0	True	08_30_2019_run_01	62
1936	8559	6	0	True	08_30_2019_run_01	62
1937	8559	7	0	True	08_30_2019_run_01	62
1938	8559	8	0	True	08_30_2019_run_01	62
1939	8559	9	0	True	08_30_2019_run_01	62
1940	10944	0	0	True	08_30_2019_run_01	62
1941	10944	1	0	True	08_30_2019_run_01	62
1942	10944	2	0	True	08_30_2019_run_01	62
1943	10944	3	0	True	08_30_2019_run_01	62
1944	10944	4	0	True	08_30_2019_run_01	62
1945	10944	5	0	True	08_30_2019_run_01	62
1946	10944	6	0	True	08_30_2019_run_01	62
1947	10944	7	0	True	08_30_2019_run_01	62
1948	10944	8	0	True	08_30_2019_run_01	62
1949	10944	9	0	True	08_30_2019_run_01	62
1950	13994	0	0	True	08_30_2019_run_01	62
1951	13994	1	0	True	08_30_2019_run_01	62
1952	13994	2	0	True	08_30_2019_run_01	62
1953	13994	3	0	True	08_30_2019_run_01	62
1954	13994	4	0	True	08_30_2019_run_01	62
1955	13994	5	0	True	08_30_2019_run_01	62
1956	13994	6	0	True	08_30_2019_run_01	62
1957	13994	7	0	True	08_30_2019_run_01	62
1958	13994	8	0	True	08_30_2019_run_01	62
1959	13994	9	0	True	08_30_2019_run_01	62
1960	17894	0	0	True	08_30_2019_run_01	62
1961	17894	1	0	True	08_30_2019_run_01	62
1962	17894	2	0	True	08_30_2019_run_01	62
1963	17894	3	0	True	08_30_2019_run_01	62
1964	17894	4	0	True	08_30_2019_run_01	62
1965	17894	5	0	True	08_30_2019_run_01	62
1966	17894	6	0	True	08_30_2019_run_01	62
1967	17894	7	0	True	08_30_2019_run_01	62
1968	17894	8	0	True	08_30_2019_run_01	62
1969	17894	9	0	True	08_30_2019_run_01	62
1970	22881	0	0	True	08_30_2019_run_01	62
1971	22881	1	0	True	08_30_2019_run_01	62
1972	22881	2	0	True	08_30_2019_run_01	62
1973	22881	3	0	True	08_30_2019_run_01	62
1974	22881	4	0	True	08_30_2019_run_01	62
1975	22881	5	0	True	08_30_2019_run_01	62
1976	22881	6	0	True	08_30_2019_run_01	62
1977	22881	7	0	True	08_30_2019_run_01	62
1978	22881	8	0	True	08_30_2019_run_01	62
1979	22881	9	0	True	08_30_2019_run_01	62
1980	29257	0	0	True	08_30_2019_run_01	62
1981	29257	1	0	True	08_30_2019_run_01	62
1982	29257	2	0	True	08_30_2019_run_01	62
1983	29257	3	0	True	08_30_2019_run_01	62
1984	29257	4	0	True	08_30_2019_run_01	62
1985	29257	5	0	True	08_30_2019_run_01	62
1986	29257	6	0	True	08_30_2019_run_01	62
1987	29257	7	0	True	08_30_2019_run_01	62
1988	29257	8	0	True	08_30_2019_run_01	62
1989	29257	9	0	True	08_30_2019_run_01	62
1990	37409	0	0	True	08_30_2019_run_01	62
1991	37409	1	0	True	08_30_2019_run_01	62
1992	37409	2	0	True	08_30_2019_run_01	62
1993	37409	3	0	True	08_30_2019_run_01	62
1994	37409	4	0	True	08_30_2019_run_01	62
1995	37409	5	0	True	08_30_2019_run_01	62
1996	37409	6	0	True	08_30_2019_run_01	62
1997	37409	7	0	True	08_30_2019_run_01	62
1998	37409	8	0	True	08_30_2019_run_01	62
[truncated: 2,081 more rows]
