# Supplementary material for: Rapid and robust assembly and decoding of molecular tags with DNA-based nanopore signatures
Source: Nat Commun. 2020 Nov 3;11:5454. doi: 10.1038/s41467-020-19151-8 (PMC7642340; doi:10.1038/s41467-020-19151-8)
Supplement: Supplementary file 6 — Source Data [file 41467_2020_19151_MOESM6_ESM.zip › Data Sources/3a/signal_lengths_1600mers.csv]

17014
5101
17929
16861
18028
17290
16199
15879
6103
17810
11051
11161
17355
15282
16717
7223
17085
13521
17045
17804
12859
5322
16638
6623
20834
16463
18394
17212
3775
19784
3228
11790
16649
17790
18111
13275
17955
17146
11914
16483
14398
18288
16528
17490
17033
16303
16770
16674
9793
19171
15046
16624
13672
12940
16869
17479
16916
10449
4979
18591
16928
13381
3185
2604
16142
15948
15694
20123
16125
6888
16461
17494
11702
16152
16200
17818
8598
16486
17516
3394
16219
16708
17075
17142
10105
12437
12682
13775
18821
15593
17326
18993
17891
16979
18744
19191
15534
18927
17203
15272
19452
14441
16070
18024
18041
17052
3242
18003
14486
16799
8964
14702
19557
15577
15151
17273
19816
18357
15713
17994
16664
9233
18052
12767
9978
14841
15459
16070
18959
18681
19064
19688
4540
19830
3564
19097
6010
18608
17277
18915
17269
4107
14837
18713
19721
14724
19370
18051
16740
14463
16728
6581
16054
17013
16452
14669
4106
14829
6580
15204
15613
18034
19174
15824
12720
19528
18133
6728
17417
17870
17959
16092
17067
17460
22561
18426
16883
16954
16684
3389
11908
14758
17386
15835
8015
16420
17855
15405
3844
17165
13786
11304
17898
3428
9887
16800
16057
22090
18280
14318
15101
4785
17561
16676
7229
17064
20329
16519
3808
17931
5379
16076
19744
19774
18317
14256
17375
16911
20688
15935
14296
4391
16814
17874
17596
10823
15062
15852
15751
16741
14110
10961
11694
13879
16655
19691
13467
15856
20941
18604
10813
18187
20634
15382
18131
3407
12596
17474
16907
15616
16147
6935
5836
18378
4086
17952
18550
15052
17265
8949
17828
12479
17637
16908
17670
15432
17018
17808
13664
16713
16496
16438
20265
17000
18536
14531
2670
18888
14455
16984
17722
3774
17973
18609
16005
18653
16592
19504
16195
18636
16526
18337
5204
16924
19744
15620
17333
17276
19277
13582
18438
3177
16912
14669
3431
13131
16281
17920
15652
17315
7917
17146
21280
23812
8229
17849
16212
15238
17841
12208
16349
16943
4188
4181
17383
19092
16299
13119
16484
17111
18129
14439
16815
15640
3051
14760
17574
4862
19654
15903
9561
10431
4355
6840
4791
17066
18391
17361
17673
17490
16661
19008
13833
16650
5753
16092
11853
8515
17806
8578
17468
8796
16694
17822
4499
11948
16753
6860
20608
8469
13550
19233
5217
16340
18511
14090
17549
15399
3461
19794
16780
16968
17020
18825
17274
19524
17175
17141
12112
3130
17486
18376
4795
15934
7100
19306
17459
3232
5000
7534
21340
3332
18329
2955
15625
17398
16493
4057
17777
14050
17575
16265
18429
16783
17424
6243
18993
17666
17048
6817
16258
16259
17076
6254
16870
18197
3430
13687
16500
11688
19374
15697
13622
12287
17738
12014
17492
4627
16300
8130
17097
18300
18407
16988
17784
13043
7901
13727
5487
9865
16032
12397
3942
3558
17753
18286
14169
13671
18812
18398
17573
12940
17653
17028
16507
17737
19036
20919
17936
17293
4304
16207
17020
15346
20254
17540
16542
6652
11964
17171
7432
21990
16169
6165
19027
17984
7728
17086
16854
19198
18103
16733
16872
12130
17653
18547
17329
17146
17822
17445
21205
19298
16666
2570
19582
10152
7416
13898
5309
18124
17636
17946
18638
20530
16367
16924
6859
22268
18333
16517
18630
17480
6543
14311
16281
15551
3988
14598
11494
17411
18856
15385
16825
19607
16362
5300
19762
14730
5912
17165
17830
14789
16998
18141
18752
16086
4662
17869
13977
13438
18525
13394
16468
21677
16557
16912
20018
18208
17526
16542
17179
18587
17244
2667
10360
5257
3928
7023
20456
6645
17980
16749
2494
4934
17376
6419
15505
12032
13237
17579
11450
3665
22228
16906
2921
3432
13578
17494
17355
19480
17074
18171
16746
18012
4064
16770
15330
11143
16626
15657
3664
16785
16834
17101
16111
15271
15289
17213
18651
17541
3221
16382
16702
15589
13214
8263
17889
3419
17739
17805
3121
18257
20368
3402
19098
15806
16632
22307
17563
12195
17904
19398
15028
19042
16013
17580
15919
18274
19562
7134
13810
8399
19234
16735
17630
18156
16800
18142
18278
18062
13935
4533
18803
18307
14844
17747
15484
15224
16577
16926
17608
15643
3163
16630
17254
17127
2622
15696
13394
8852
18794
19913
17812
18220
15920
19470
2509
13657
13463
17891
2647
16829
9468
16072
10064
15765
15984
10721
15465
17213
13596
20975
15541
6299
17306
14493
18807
13623
17204
18161
13470
15663
13354
7112
2627
12749
17731
16221
16388
17191
19437
16996
16402
6737
10712
8037
16752
18317
20847
6242
16214
22030
19950
19465
17533
19159
17929
15627
16562
19514
16536
5325
22887
17963
16269
13155
21918
16520
15288
19449
15668
16889
17842
5863
18651
13645
14562
19035
18786
18165
17163
17993
16638
17809
18255
17266
14922
4497
15524
18790
18170
18289
9020
16217
17640
15144
17161
14654
18359
16953
3230
20373
11746
20329
16740
14377
5447
16988
16504
5026
18157
18538
11318
18239
18603
15705
3494
13050
15391
8994
17260
17412
17758
17726
16045
5203
6239
4463
17246
14197
17333
15765
18338
17545
17671
18763
17707
17970
15082
16332
12117
17243
17723
7607
9475
17306
17593
17639
18992
8315
17120
7502
13475
3554
7385
18450
16533
16998
18698
14135
17210
18252
18316
16786
14731
13012
15479
17950
15462
9606
6427
18853
19253
15732
10042
20028
18673
18318
14678
18310
5591
20016
11030
15895
14012
14003
17260
20639
16739
4595
3664
18166
19800
18229
12540
17676
16437
16297
14484
11399
17941
18672
18395
18165
9481
12158
16315
18920
16648
17665
11143
7010
18205
13819
14404
18919
23293
7922
23220
7237
18688
4398
4971
16790
17152
5138
17213
19125
4006
9674
17264
14397
17625
15734
15252
18544
4627
8391
11606
16389
16115
16848
20023
14562
6002
6107
18375
17140
22129
4490
17146
10732
13729
17945
5159
19339
17352
16564
13048
17593
17935
17847
17878
14329
17391
16673
18674
17023
16990
15882
21430
18457
17716
16832
17399
15679
18044
3811
7039
17717
16358
3566
17473
16069
3416
8737
16334
23207
16608
18302
24909
7602
16775
17974
6539
16115
16722
18016
3814
13787
6281
14934
17265
18646
2806
18466
19341
7483
18422
12124
17582
11776
17463
15126
17946
18374
17365
6407
17244
19920
16515
20017
16982
6191
14203
14639
15698
17807
17123
21021
4425
5580
14708
17472
3915
16174
16185
19636
16808
14618
16769
15829
21224
14104
9367
17169
18109
16135
16566
15947
11977
16101
18458
4468
17796
10241
15099
2751
16783
16866
16856
17583
11094
17980
18251
16349
19415
14068
19274
15867
14397
16976
20634
17984
18918
17568
14465
17470
12416
6650
4394
17423
17977
18451
19017
16957
2599
14977
15350
6896
18863
17107
11824
17485
16937
2483
15986
21306
15310
16725
14614
16802
18671
17867
16972
16110
19828
23318
20282
14133
6839
16813
15215
15358
15827
18014
16540
13906
22582
16636
11191
18061
16741
17555
17933
7186
7837
18703
16231
16790
17120
24306
16239
17989
17878
16915
3126
16833
18720
18437
14903
18427
18775
14661
17388
15123
16897
4726
13762
16727
6898
14251
6519
17877
19273
17096
17477
13572
16628
5527
13472
10845
16156
19910
16537
16837
17304
12765
18164
7385
4738
16510
14774
17358
17915
17346
17196
13274
13126
17632
4496
17854
17744
6938
19311
20411
11576
15275
4528
3264
20608
16332
14688
15650
10917
18323
6420
18822
14962
13193
14508
18381
17937
19074
18591
17550
12978
15961
17958
10724
6136
7027
18072
17422
17042
19853
15106
11053
4735
17776
17306
18814
17734
17632
17072
16926
19559
11179
19267
16174
15482
10038
14073
17576
6911
17673
13612
14844
21839
6975
6129
15756
16185
13235
7459
18170
17202
21278
18315
19551
20685
17692
16540
15102
16216
4443
17630
24037
18213
17432
17918
20811
15532
12513
15854
17980
17767
16649
16222
16542
17603
19097
20559
11534
14745
17945
17316
19286
16081
13355
17090
18879
18708
18277
16648
7327
18094
18023
16115
17912
11686
15395
17883
16986
15045
19779
15221
19778
7397
19464
13885
18674
8105
18889
16017
14654
6434
21149
16983
18030
3624
15663
15809
18645
5391
17679
14871
4780
16113
13557
18107
17218
18568
18974
7300
16874
2920
18013
19138
17297
13848
17674
3138
13898
18050
17174
9853
16541
17801
20460
22866
3134
17523
18019
17239
20917
13501
12392
18446
15919
5747
15214
15441
16849
15202
14654
18769
14750
3285
14636
17625
17479
19654
18426
6641
16880
18048
16835
2936
24150
15126
10209
17633
17961
20017
16524
17972
17883
19440
18197
17513
5900
16320
6026
5900
13198
17803
3844
17955
18393
19377
17188
14984
12370
7675
17057
21462
22751
7671
17351
15662
20456
2815
11044
18655
14308
16395
17396
22453
18492
13576
22526
17245
17473
8115
11205
5076
17756
14582
16480
16557
9414
15783
20198
3794
17029
15988
17244
16162
17435
17817
19527
17257
19568
18757
18784
10279
17820
16238
16455
16534
16446
17023
5324
4418
12366
16880
17101
16267
18089
4445
18510
14738
15778
5033
15679
19522
15390
6854
4437
16103
6983
2311
17908
6292
17756
11059
9104
7577
2750
17762
18890
17638
12002
2513
17235
17445
15592
18420
13226
16070
2994
17463
18309
15673
19284
6752
19962
17979
13885
6050
5015
16264
21692
17712
17262
11510
5562
17493
15897
20282
16773
17658
14826
3299
3458
14980
22571
6799
18061
15737
17969
8788
6087
13793
17973
13357
16042
10682
6645
17678
6349
16027
15690
18451
16927
12531
20230
2979
19479
16259
17960
10629
3281
15562
6547
7143
15950
18914
16374
16439
17374
16798
10398
15261
17580
17574
12595
17838
15496
16725
17460
18354
16099
17325
17995
17861
7930
10329
16225
6710
4993
18227
16745
17927
17721
13527
7432
17231
17112
14514
18135
15810
17482
18126
16085
13918
9196
8768
11298
13518
16780
17532
16313
10919
16586
17116
14821
18524
18044
13091
18051
20185
17564
11145
6926
2886
17274
17693
16532
3000
16271
15659
17396
16236
7162
18555
16915
17370
16350
10860
6616
17527
12689
16256
17486
18236
14823
18638
15117
17047
16339
7769
18850
13358
11897
18267
16794
7932
17571
13388
16861
17798
14626
17723
17363
16122
17944
18710
17966
16184
14816
7384
16412
13278
14709
16540
15582
18100
18113
3525
17422
13289
19904
10306
10511
15756
18168
16637
19657
18355
17775
5985
17323
12468
16944
7319
17323
16550
6093
17273
16918
6918
16945
8877
16931
18367
5830
17553
14810
18420
16381
17612
16320
17842
19368
17981
18917
18458
16762
16621
11905
7731
13344
19029
9272
18474
13355
16001
14983
16975
2976
18059
17752
18616
16316
6746
20727
18386
19245
17157
17555
9050
15838
14917
18522
17094
17864
16532
12647
8081
11611
16022
16186
10690
17801
16445
16388
7050
6933
18091
7361
10474
20258
17713
15326
19433
16877
8014
17916
14446
18210
6441
19130
18188
18125
16704
19087
18069
16203
18017
16719
5213
24234
16633
15865
6963
15104
16713
15658
5261
5371
13536
7416
14988
21528
20227
17675
19036
6124
17833
16506
23361
5043
2922
2550
14066
17126
3834
18589
13488
10569
18133
16404
17596
3484
16266
17227
14419
16865
13620
23285
12051
16645
6596
7594
15998
12772
21527
11174
3922
2765
19286
16485
17037
18556
17821
12666
17693
18863
18147
18761
12304
16791
18486
17027
7111
16725
17388
15936
21272
19246
16791
16243
16486
17202
12774
17528
15441
17773
20478
17159
17726
16791
9830
18008
17335
16912
18372
17068
17838
18097
17863
15756
3197
6593
17812
13290
14149
16543
24862
16988
15140
15026
16583
15566
3948
5687
3643
19254
14161
18676
17830
18189
20667
5868
19549
17101
17964
16922
17959
5387
15924
11489
18233
16884
3804
17341
11254
17819
3436
13626
16618
13941
19379
17242
2621
18830
20205
11906
16610
16662
19078
16333
17254
4504
18181
17072
8394
4384
18531
18614
21918
18901
16081
4935
15465
16233
18943
4553
5859
16585
18550
5230
15622
17476
3004
5218
2138
18390
6988
4123
15174
17312
6527
18518
15937
16370
17396
8461
17008
18164
16663
20625
18494
17733
4095
11293
18218
17335
15097
15519
15960
17026
13497
10243
17871
15313
18171
2939
17120
17093
16721
16069
17979
16981
16351
17250
17339
19300
19437
16241
15475
17779
17360
16520
17138
17996
17179
8241
13482
15536
7793
19757
8620
18364
15114
12670
18898
17781
13252
6087
16160
18294
13122
16629
12992
4909
17824
13026
16037
13940
16412
17610
17951
15827
10201
16160
20073
17327
18603
13830
9188
16944
18672
17624
16517
17638
17692
18535
16324
16050
14251
18721
18505
3264
5035
14102
18866
17225
7979
19272
14590
20135
16738
17394
17306
15442
15543
18631
[truncated: 352,488 more rows]
