# Supplementary material for: Rapid and robust assembly and decoding of molecular tags with DNA-based nanopore signatures
Source: Nat Commun. 2020 Nov 3;11:5454. doi: 10.1038/s41467-020-19151-8 (PMC7642340; doi:10.1038/s41467-020-19151-8)
Supplement: Supplementary file 6 — Source Data [file 41467_2020_19151_MOESM6_ESM.zip › Data Sources/3a/signal_lengths_400mers.csv]

4598
4380
5681
7802
12907
4006
4680
4958
5205
4902
14591
5756
6009
6179
4791
4858
7606
4882
3843
5360
3271
5268
6171
4397
5725
5313
4318
5301
5158
4397
7081
3695
4620
5001
6009
6482
5063
4763
4827
6300
5976
6823
6274
5115
4491
3515
6193
4803
4437
7434
4904
5011
3344
5743
5354
3255
3491
6137
5427
6063
5794
5223
5743
5489
6474
9574
3836
3209
5257
5478
6816
5232
4990
5229
5555
5686
5619
4511
5668
4869
8349
5369
5048
5131
4742
5346
4935
5518
3650
3279
5743
6345
4034
5583
4950
6402
4425
5029
5899
5916
5221
3847
6804
5704
8748
7254
5906
5292
5014
5331
5057
5176
6170
5727
5412
7174
4717
4758
5911
5171
6616
5730
5080
6227
4715
5027
4708
8476
7533
4343
5118
4578
4723
3854
6472
5342
4194
4407
5216
5373
3788
4811
4196
4971
5096
4999
6347
5108
5490
5642
6934
8747
5284
5137
5103
5822
4791
5160
4415
4424
6110
4396
5092
5142
4669
7020
5448
6300
5188
4749
4614
5606
6302
6398
3277
3624
5260
6906
7223
2873
5208
6159
7230
6310
4655
6015
7920
4867
5067
5928
6685
4796
5816
4253
5579
4652
5857
7885
5496
5220
5062
4551
5750
4634
4830
3691
4530
5655
4680
5027
5307
5589
4720
3933
4358
4914
2946
4775
5788
5722
5286
5911
5049
4943
5357
5061
4399
5801
4917
5885
6082
4665
5387
5045
4708
8944
4780
6388
5292
11603
3954
5325
5411
5436
4163
4718
5247
3872
5009
3844
5107
5247
4592
4792
6012
4682
4271
4918
5157
5402
10750
4762
4815
4312
4230
5107
5649
5013
5032
6704
6583
5840
5412
4565
4398
5567
3885
5924
4898
5551
12983
7412
2677
6714
5607
4963
4874
8192
5957
7466
4842
5281
5142
6391
5687
5137
4684
4757
5738
4506
5960
6168
4717
5278
5872
5639
4740
3723
5554
5621
4597
4015
4925
5512
4710
6834
5400
5824
5104
4746
5129
5038
5644
6316
4929
7379
4535
3772
5211
3475
5505
4747
4849
4689
5770
6616
5154
6435
6554
5187
4584
6063
5626
5971
4670
4090
5756
2884
5384
10640
3533
7601
6490
5700
5622
4821
4609
5411
5748
4925
5271
5478
6837
5217
4875
7076
4792
3829
4929
4716
5222
6373
5033
5788
3957
5485
5973
7204
5125
4995
4799
4995
4811
5350
5578
6328
7561
5110
5219
5311
5546
4550
5031
5213
5229
6496
4786
5167
3760
3384
4882
4601
5062
5376
4472
4439
5099
5216
6529
4550
3942
5785
5362
4986
3429
5738
5505
3803
7237
4971
5214
5077
4286
4161
4004
5311
4103
6097
5316
6087
7566
3758
7526
5303
4555
2866
3148
6456
6205
4596
5148
3930
4654
4655
4976
4287
5173
6361
5020
6023
5142
5225
5439
5166
4998
4852
4932
5078
5726
3457
5310
4098
5733
4992
4564
4703
5470
5654
5107
5712
5222
5422
4644
4496
6222
5656
4267
6425
5850
5260
6890
6787
4752
5379
4465
5068
3215
3984
6950
4150
5290
5415
6050
5358
5683
5639
5492
4911
4993
5271
4565
4959
4488
4584
9767
6122
6458
5734
2944
5289
5719
6349
4816
5739
5285
4913
5299
5071
5697
8729
4888
4576
5039
5687
4786
4794
5759
4892
5275
4765
6115
2620
4508
4883
6424
5465
6268
3474
5878
5202
7000
5424
5645
4915
4888
5978
5803
7973
4954
7019
5272
5981
5329
5507
5797
4425
5560
9874
4770
4878
5914
5381
4945
5081
5042
4430
6231
4869
5368
4758
4339
5466
6124
4658
5553
4940
5043
5584
5331
5071
5340
8028
5145
5064
6446
5697
5021
3152
6406
5536
4973
5151
5833
7568
5710
5278
5045
5550
4424
4990
4948
3442
5904
6111
9035
4800
6620
3758
5643
5739
8752
4732
5558
4168
5802
4784
9189
4877
6241
4599
6062
4667
3537
3453
6193
6571
5214
3547
4455
6270
5837
6355
12717
5667
4912
6466
6242
5727
5741
4808
9943
7052
5129
4691
4908
4507
5192
9278
5641
5409
5010
5317
5869
5489
4728
4761
5253
4842
12025
4923
10002
5134
6167
5335
6367
5627
6606
9885
5190
4754
5477
7663
6016
4403
5461
5118
5729
10220
5704
4292
5061
6851
6042
5548
4864
5083
6505
4754
5998
4532
5033
4436
4651
4828
4816
5080
4975
5119
3632
2845
5230
5795
5004
6284
4318
5009
5359
5312
5649
6010
7003
4625
4981
5111
6829
6689
4400
5017
4805
4601
5324
5017
5024
6144
4946
4499
4772
3819
4490
5317
5033
4444
10082
3648
4679
4811
5382
4940
5019
5281
4767
3816
6594
5110
5997
4394
4163
6029
5369
4758
5342
4320
4455
5561
6435
3937
4367
4233
4991
5209
4491
5096
5210
4384
4881
4819
5013
5504
6059
3544
5122
4515
4704
4696
4749
3373
4378
3596
4003
6254
5859
4845
5097
6181
2807
6569
3602
3948
5194
5143
5067
6201
5419
4607
6998
5400
5246
5308
5374
4511
3700
4038
5788
5214
4351
6379
5986
2684
4401
5758
6021
5078
2949
5955
5264
5359
5273
4882
4651
5278
5022
4963
4460
4447
4931
5181
4729
2566
4598
4443
5261
4888
5749
4884
5411
7012
6731
6299
3862
5138
4778
5354
5232
10354
4551
5415
5370
3805
4723
5998
7781
5430
5454
3779
5192
5240
4748
3665
4657
4639
4479
5433
6178
5445
5507
6593
5678
10204
4797
6471
4687
4599
5020
6560
6476
6106
5380
4753
4423
4513
5235
5165
4153
5048
4334
5494
5265
4971
5616
4390
5534
5762
6435
4381
5269
5618
4906
6819
5359
5814
4312
5040
4656
5441
4740
6943
5145
5361
2618
5193
5103
4715
2313
4732
5806
5244
5733
4839
5919
5375
5874
4888
6141
5059
4616
6043
5331
5534
10435
4736
5912
5431
5299
5282
5187
2530
4807
4871
4551
4887
2899
6293
12010
2893
5441
4930
4647
8330
5296
4808
4223
5452
5651
5928
6753
6033
5039
19477
4708
5572
5598
5501
4813
5190
6910
5060
5472
5044
5538
7473
5925
6383
5212
6023
7553
5293
5981
9590
5255
4866
5410
4985
5050
4432
4887
3508
4454
6153
5980
4996
5312
4627
4685
5630
6227
2933
4603
2947
6031
6078
4823
5442
5369
10874
4941
5127
5345
2357
5319
4917
4284
9411
6027
5283
4759
6939
6384
4918
5304
4434
4615
5225
2916
6263
5250
8389
5688
5110
8137
5195
6598
3875
5191
4818
5240
10482
5629
5902
5369
4237
9194
3977
5016
6066
2580
5680
4994
4814
4856
7114
4321
5049
7032
5011
3882
5922
4747
5359
6077
5601
3977
4707
4408
3276
6988
5785
5135
5043
4595
5945
3370
5060
5329
11451
4538
5586
6134
5443
4749
2572
5001
5351
4962
5096
3997
4757
5569
4614
5345
4323
4626
6555
7374
6311
4510
4380
4800
5906
5359
6014
6095
6116
4716
4774
4675
6231
5499
5611
4765
7021
5365
5326
5403
7411
4562
4918
4515
5788
5288
5017
5643
5371
5190
4691
4332
6229
3031
4961
6465
3783
5383
5235
5317
4885
4751
4503
4126
7019
5496
4974
6811
11706
3125
4514
4952
5518
5021
5211
5665
5824
2232
4516
4582
6440
5341
5318
4559
3370
4906
5089
6429
9229
5215
3402
4447
9977
5104
4844
5661
5020
5763
4624
4827
5239
5119
5395
3146
4090
3315
5387
5175
4682
6301
5521
4713
5552
5640
7154
4545
5458
3470
4419
3828
5027
6798
4624
5106
4844
4897
4403
5751
6372
4729
5142
5075
5346
4876
4597
4489
4557
5663
5299
4820
3978
4725
4306
5262
4494
4831
4291
4969
4299
5247
5398
4793
5545
5273
5585
4479
5366
5454
6079
4261
5376
5706
5338
4428
5502
5513
5067
2276
6327
4967
10287
5527
8396
2797
6334
5832
5000
7183
6409
5005
4957
4810
4560
5628
5236
4996
6728
4792
6081
4424
4104
6331
5886
5233
4624
5868
10056
4488
4581
5987
6163
4903
5519
4845
4937
3714
5013
6719
5625
4256
3924
5515
5959
4800
3729
7144
4622
4725
5561
5368
5246
4877
5410
6672
4650
7451
2365
4673
13356
4479
5419
5400
6373
8037
5332
8469
4619
5369
5436
6897
5320
5028
5122
4748
5218
3629
6033
2969
4214
6241
6030
4378
4781
11107
5275
4742
5840
5558
4951
5535
5642
5037
5192
5799
3436
5635
2662
4663
3954
4954
5580
8527
4527
5648
4667
6136
5202
5594
4779
5997
4503
7557
5050
4929
5244
6520
6237
5346
4706
4953
4424
4930
5043
6026
4943
5945
4612
2241
4817
6896
4821
5088
4583
5301
6104
5040
5070
4746
10649
6867
5181
5278
10486
6650
4961
5721
5109
5537
5069
2929
5266
5972
4343
5334
4375
4619
5986
5590
6086
4594
5387
6629
5548
5234
5812
5156
7584
3219
4804
9272
4585
5377
4919
4579
5606
6144
6345
10812
3740
5677
5255
4347
6206
5272
6269
3917
5033
5039
5152
5635
5139
4849
3122
3616
7546
2870
5005
4725
6376
4718
4864
4398
5925
6106
5576
3434
3742
10911
4942
4900
4530
5286
4634
5092
2217
4807
5428
4290
3738
5071
5029
3578
5236
4691
4847
6112
5942
5769
3308
5339
4537
8603
5497
5265
6883
4997
4933
8347
8005
5774
4794
5448
5476
5727
7767
5491
6326
5747
5366
6221
5085
4530
3860
3510
4993
4903
5138
4621
5018
7053
6254
4299
4364
4579
6072
5235
10103
6689
6486
4401
4736
4607
5858
5472
4777
6294
6263
2876
5317
5788
4799
5608
5891
5718
3200
5326
5545
5045
6622
5495
5836
8496
4837
7598
5477
4935
6312
6415
5180
5133
5360
4946
4728
5466
5189
2951
5911
4882
5129
4578
5800
4914
4377
6350
4780
5046
3958
4632
4580
6086
5503
4806
5795
5266
3666
6111
6834
5602
4873
4789
4627
5712
5496
4911
4464
4757
10371
5931
5694
5543
5733
5163
4942
5579
4834
5202
5730
5162
4247
5441
3265
6543
5503
3826
5349
2878
3908
4918
7935
4692
5359
4838
4646
4227
5761
4753
5364
5414
10126
5652
4677
4937
4766
5354
5726
4888
4804
4857
4778
7762
5468
4740
5674
4687
4918
5022
3034
4882
5428
4601
5313
5315
4241
4780
5171
5975
4625
5444
5928
4004
6221
4739
5669
6481
6343
4444
5242
6391
4879
6605
2542
5351
8270
5090
4666
5385
8380
4742
4755
4752
5094
5384
2354
5195
4541
4846
4557
5129
5375
5940
5611
6902
5981
5789
5448
3557
4653
5054
6570
5642
5563
7583
4191
4995
5469
6645
5440
3672
5928
6216
5412
4690
5964
5264
8317
5510
5077
4846
4476
7019
6051
6205
5142
5769
5205
3812
4964
5546
5150
5190
5743
3926
6526
5180
3454
5478
5280
4692
5377
4539
4915
4954
4401
2608
5664
5414
4736
5176
5149
4901
6261
6110
4843
6160
4782
5557
5026
4534
5280
4474
4996
5795
5168
6090
4658
5264
4997
5765
4377
5964
6680
4373
5571
5149
5120
5737
5435
4948
4203
5253
5313
4900
5973
4070
7191
4921
5683
5560
5911
2754
4407
5407
5160
4327
5157
4966
5885
5589
5715
5016
4814
3511
7102
4259
7515
5116
4209
4973
5594
5035
4890
5619
4410
5095
4577
4908
5361
4696
4092
5230
7110
6864
5530
5131
6689
8306
5685
5852
4053
6428
4962
4819
6104
5050
5677
4925
4693
5902
5061
4975
4765
7609
6032
5868
5456
4978
7930
5003
2498
4761
4383
3897
5017
5790
4503
5046
4558
5422
5809
3141
5613
5580
5089
6062
5701
6207
2742
5781
4781
4852
5458
5575
5734
3357
4780
6033
4651
4739
5161
6303
5531
5399
5509
5472
5050
5727
5078
5092
4354
3851
4429
4498
4979
5024
4804
7190
4493
5456
7044
5505
6149
5727
5252
6095
4710
4707
3888
4918
5313
5941
7427
5680
4618
4842
5117
5074
3082
2776
4480
4865
2840
6461
5012
5370
5732
4971
4540
5563
4839
4544
5178
5886
4513
4734
4157
5410
5805
5157
4412
4939
5439
3454
4458
5167
10844
3018
4526
4408
6210
5115
5199
5709
5089
5012
4642
5147
5198
4786
4483
4328
5372
5003
5296
5677
5791
4975
6270
5161
4754
5644
4746
5626
5011
7857
5502
5525
5914
4676
5163
5331
4663
5296
3329
5526
4942
4527
5282
5539
4855
4724
4909
4512
4490
5197
8993
4568
4840
5364
5447
4683
4382
6313
5430
4564
5039
6248
4132
10561
6839
12485
5953
4834
5272
5239
3530
4585
5709
[truncated: 373,287 more rows]
