# Supplementary material for: Rapid and robust assembly and decoding of molecular tags with DNA-based nanopore signatures
Source: Nat Commun. 2020 Nov 3;11:5454. doi: 10.1038/s41467-020-19151-8 (PMC7642340; doi:10.1038/s41467-020-19151-8)
Supplement: Supplementary file 6 — Source Data [file 41467_2020_19151_MOESM6_ESM.zip › Data Sources/2c/mini_dtw_heatmap_after.csv]

0.00000	3.62754	4.71666	3.98183
3.62754	0.00000	4.38017	4.15842
4.71666	4.38017	0.00000	4.23319
3.98183	4.15842	4.23319	0.00000
