# Supplementary material for: Rapid and robust assembly and decoding of molecular tags with DNA-based nanopore signatures
Source: Nat Commun. 2020 Nov 3;11:5454. doi: 10.1038/s41467-020-19151-8 (PMC7642340; doi:10.1038/s41467-020-19151-8)
Supplement: Supplementary file 6 — Source Data [file 41467_2020_19151_MOESM6_ESM.zip › Data Sources/2c/mini_dtw_before.csv]

0.00000	7.02673	4.98635	6.76327
7.02673	0.00000	6.73811	4.45516
4.98635	6.73811	0.00000	7.35808
6.76327	4.45516	7.35808	0.00000
