# Supplementary material for: Rapid and robust assembly and decoding of molecular tags with DNA-based nanopore signatures
Source: Nat Commun. 2020 Nov 3;11:5454. doi: 10.1038/s41467-020-19151-8 (PMC7642340; doi:10.1038/s41467-020-19151-8)
Supplement: Supplementary file 6 — Source Data [file 41467_2020_19151_MOESM6_ESM.zip › Data Sources/2d/dtw_heatmap_after.csv]

0.00000	4.04433	4.39852	4.49875	4.08157	4.19776	4.56234	4.42072	3.53322	3.86629	3.95470	4.32940	3.78950	4.67481	4.74030	4.28324	4.84670	3.94120	4.06877	4.25104	4.14543	4.89337	5.10544	4.19680	3.48470	4.48501	4.77106	4.52305	3.55481	4.28119	3.71707	4.30768	4.21278	4.92925	4.51265	5.37518	4.16620	4.06382	4.45081	3.90068	4.42315	3.17449	3.90827	4.35365	4.17130	4.36507	4.79443	3.90616	4.19639	4.55172
4.04433	0.00000	4.26306	4.44761	3.68975	3.62754	4.71666	4.61702	3.20489	3.44140	3.98183	4.04320	4.18645	4.81311	4.68159	3.49429	4.44221	3.95101	4.11258	3.72449	3.83759	4.87441	5.57109	3.96934	3.79291	4.61463	4.83368	5.01298	3.91034	4.14420	4.03158	3.88556	4.06759	4.73078	4.78860	5.20584	4.06583	4.09411	4.42991	3.80143	4.44145	3.59533	3.73387	3.82443	4.13976	3.94702	4.37777	4.56292	4.18647	4.80633
4.39852	4.26306	0.00000	4.58355	4.20793	5.02193	3.89226	4.25677	3.84661	4.66498	4.22221	4.27316	3.76772	3.97661	4.98643	4.78399	3.43790	4.32570	3.37418	4.25422	3.93489	4.33323	3.96689	4.55967	3.91974	3.70176	4.10009	3.60409	4.20860	4.00962	4.05082	3.65773	3.94089	3.47806	4.45734	3.78400	3.36479	4.49737	4.03997	5.22558	4.63033	4.36109	3.94581	4.29553	4.07932	3.05271	3.64151	4.29827	4.50037	3.18326
4.49875	4.44761	4.58355	0.00000	4.46884	5.00546	3.94260	4.13869	4.87251	4.02874	4.09012	4.75527	4.78588	3.90685	3.65550	4.62582	3.25120	4.14889	4.64164	4.53090	3.74178	4.40614	4.18696	3.69296	4.08112	4.19025	3.12359	4.18528	4.54000	4.32793	4.19422	4.64754	4.45381	3.69838	3.99728	4.20840	4.85776	4.88023	3.30911	4.22730	4.00198	3.99200	4.09725	4.12332	3.66366	4.14609	4.41580	3.71109	4.03090	4.40837
4.08157	3.68975	4.20793	4.46884	0.00000	4.12629	4.19578	4.32664	3.84606	4.26163	4.06793	4.00348	4.17245	4.39351	4.88968	4.10659	4.13793	4.03016	4.24824	4.17761	4.34488	4.10776	4.60499	3.95569	3.94749	4.33082	4.36030	4.79222	3.74655	4.33787	4.26545	4.50286	4.16963	4.71746	4.54146	5.18534	4.21508	3.62921	3.89982	3.86310	4.39367	4.17621	3.93057	4.24019	3.95628	3.91455	4.43685	4.22469	4.29805	4.15758
4.19776	3.62754	5.02193	5.00546	4.12629	0.00000	4.38017	4.36690	4.09638	3.84181	4.15842	4.25466	4.31852	4.44014	4.40024	3.86089	5.07364	4.09786	4.13504	4.82022	3.97616	4.75198	5.49569	4.22857	3.33798	4.95675	5.08037	5.02016	3.74589	4.52871	4.30525	3.75124	4.66177	5.06635	5.10948	5.64209	3.94280	4.02133	5.00767	3.79094	4.10304	4.29610	4.14661	4.14499	4.42287	4.03424	4.85768	4.59302	3.61624	4.87347
4.56234	4.71666	3.89226	3.94260	4.19578	4.38017	0.00000	4.31918	4.70107	3.92108	4.23319	4.60355	4.51438	3.46221	4.78133	5.38765	3.79821	3.81583	4.16174	5.13801	4.28555	4.26299	4.20195	4.03869	3.91361	4.01401	3.64091	3.29883	4.26748	4.18774	4.32630	4.08677	3.21614	3.86481	4.12227	4.39065	3.44636	4.68194	4.23974	4.66111	4.02555	4.29642	4.37185	3.89018	3.45523	3.64243	4.28433	3.47671	3.66616	4.61967
4.42072	4.61702	4.25677	4.13869	4.32664	4.36690	4.31918	0.00000	4.75276	4.04931	4.21613	4.36303	4.80206	4.48414	3.55611	4.72641	3.57432	4.58534	4.50273	4.27696	4.35195	4.14281	5.04707	4.08631	4.44876	4.15365	4.15210	4.07849	3.89027	4.05639	3.94809	4.30296	4.41353	4.87770	3.98862	4.43104	4.12155	4.31686	4.33197	3.87575	4.07884	4.12427	4.40675	4.62934	4.17894	3.92669	4.15303	4.30841	4.50589	4.16866
3.53322	3.20489	3.84661	4.87251	3.84606	4.09638	4.70107	4.75276	0.00000	3.69271	4.10306	4.06515	3.60574	4.96509	4.98853	4.03140	4.80565	4.14390	3.98727	3.68540	3.85015	4.92142	5.92825	4.22381	4.14144	4.45274	4.72922	5.11311	3.91562	4.47729	4.56669	3.93886	4.29516	5.15633	5.37620	5.29287	3.81885	4.60644	4.11592	3.74268	4.99032	4.19236	3.06686	4.54727	4.47175	4.13850	4.38827	4.85891	4.35673	4.25642
3.86629	3.44140	4.66498	4.02874	4.26163	3.84181	3.92108	4.04931	3.69271	0.00000	3.92076	4.07802	4.52741	4.72036	4.20607	3.80517	4.20820	3.61311	4.25775	3.56935	4.11932	4.84573	5.74536	3.98563	4.15464	4.64958	4.73944	4.55418	3.89883	4.60058	4.30373	4.56571	3.53992	4.74387	4.57174	4.91548	4.13754	4.23950	4.19157	3.46960	4.34855	3.77426	4.14609	4.24491	3.98499	3.96089	4.68419	4.19938	4.07925	4.97353
3.95470	3.98183	4.22221	4.09012	4.06793	4.15842	4.23319	4.21613	4.10306	3.92076	0.00000	4.45770	4.09817	4.16131	4.55683	4.23712	4.50278	3.52851	3.95363	4.08437	3.93986	4.77945	4.67881	3.98421	3.97084	3.94109	3.81966	4.32392	3.74049	4.26578	3.70757	4.01274	4.22819	4.30349	3.76458	5.12647	3.84911	3.96747	4.35408	3.98203	4.27335	3.20891	3.76672	4.25205	4.05528	3.41315	4.63669	3.91636	3.98153	4.16153
4.32940	4.04320	4.27316	4.75527	4.00348	4.25466	4.60355	4.36303	4.06515	4.07802	4.45770	0.00000	4.43460	4.54232	4.67718	4.65777	4.77496	3.51289	3.70870	4.35160	3.89954	3.49982	4.98391	4.21156	3.89981	4.31944	4.93987	4.80474	3.92302	4.52299	5.07971	4.22057	4.37798	5.16142	5.29462	5.41236	3.99501	3.86671	4.21803	4.64192	4.69222	4.89620	3.92591	4.31795	4.40933	4.14705	4.75844	4.31097	4.54835	4.50446
3.78950	4.18645	3.76772	4.78588	4.17245	4.31852	4.51438	4.80206	3.60574	4.52741	4.09817	4.43460	0.00000	5.01796	5.08252	4.43488	4.49289	4.07694	4.02065	3.49600	4.37233	4.81207	5.22722	4.87553	3.54961	4.12536	4.74779	4.50813	3.57547	4.20152	4.68622	4.23519	4.44620	5.15851	4.88769	5.03137	4.07680	3.88924	4.62774	3.90932	4.61356	4.30672	3.42790	4.05109	4.90492	4.38902	4.60751	4.55754	4.16193	4.14237
4.67481	4.81311	3.97661	3.90685	4.39351	4.44014	3.46221	4.48414	4.96509	4.72036	4.16131	4.54232	5.01796	0.00000	4.88516	5.39427	3.77153	4.01478	4.27994	4.91220	4.30305	3.99225	3.56747	4.05600	4.37155	3.99943	3.14370	3.65040	4.46209	4.40776	4.25643	4.05645	3.57071	3.64505	3.73371	3.81687	4.27518	4.62804	3.92791	5.02672	4.04672	4.32531	4.71579	3.82610	4.09528	3.40023	3.53060	3.50772	3.74508	3.83925
4.74030	4.68159	4.98643	3.65550	4.88968	4.40024	4.78133	3.55611	4.98853	4.20607	4.55683	4.67718	5.08252	4.88516	0.00000	4.45771	4.20186	4.33715	4.94688	4.67584	4.45176	4.38093	5.23773	3.62091	4.42129	4.38301	4.31438	4.76398	4.38829	4.54493	4.49315	5.38100	4.81536	4.80003	3.99983	4.62925	4.25210	4.87898	4.42191	4.60182	3.82326	4.20245	4.54726	4.35030	4.35927	4.79619	4.40838	4.85452	4.48321	4.59523
4.28324	3.49429	4.78399	4.62582	4.10659	3.86089	5.38765	4.72641	4.03140	3.80517	4.23712	4.65777	4.43488	5.39427	4.45771	0.00000	4.47853	4.17622	4.31636	4.11524	4.76043	5.06344	5.56188	4.93159	4.72664	5.09986	5.25316	5.63083	4.04455	4.13617	4.21743	4.88494	4.69007	5.03199	5.03819	5.60179	4.11927	4.17815	4.78209	3.96192	4.06703	4.05741	4.19019	4.47880	4.15499	4.96367	4.28095	5.17137	4.58029	4.77143
4.84670	4.44221	3.43790	3.25120	4.13793	5.07364	3.79821	3.57432	4.80565	4.20820	4.50278	4.77496	4.49289	3.77153	4.20186	4.47853	0.00000	4.03952	4.32966	4.69686	4.23436	4.70920	4.06299	4.16912	4.61127	3.70295	3.47358	3.80913	4.09809	4.33426	4.09522	4.69088	4.03038	3.39021	3.52116	3.65000	4.27675	5.19339	3.05246	4.61696	4.24045	4.26617	4.08989	4.54529	3.56425	3.51105	4.31366	4.08729	4.25302	3.44803
3.94120	3.95101	4.32570	4.14889	4.03016	4.09786	3.81583	4.58534	4.14390	3.61311	3.52851	3.51289	4.07694	4.01478	4.33715	4.17622	4.03952	0.00000	3.31084	4.55467	3.72144	4.27862	3.75252	4.27270	3.76065	3.64195	4.16205	4.17839	3.52310	3.54717	4.22581	4.41961	3.75816	4.60342	4.51850	4.71639	3.64888	4.11724	3.95328	4.22417	4.00353	3.96192	3.80924	4.16134	3.69488	3.49195	3.73017	3.04592	3.57813	3.78633
4.06877	4.11258	3.37418	4.64164	4.24824	4.13504	4.16174	4.50273	3.98727	4.25775	3.95363	3.70870	4.02065	4.27994	4.94688	4.31636	4.32966	3.31084	0.00000	4.63979	3.70762	4.64777	4.58797	3.73528	3.83247	4.41074	5.10226	3.85183	4.08256	3.87980	4.34866	3.34772	4.11429	4.93198	4.85555	5.04282	3.34677	4.04817	4.16328	4.40310	4.42937	4.23527	3.99099	4.20378	4.13949	3.95255	4.30149	4.37072	4.08145	3.44661
4.25104	3.72449	4.25422	4.53090	4.17761	4.82022	5.13801	4.27696	3.68540	3.56935	4.08437	4.35160	3.49600	4.91220	4.67584	4.11524	4.69686	4.55467	4.63979	0.00000	4.20364	5.00111	5.79453	4.83146	4.48436	4.39266	4.36293	4.79630	4.18094	4.68725	5.07846	4.81206	4.14417	4.65295	5.01283	5.21617	4.31113	4.52611	5.09458	4.20302	4.45702	4.58022	4.09409	4.68081	4.89361	4.49514	4.77767	4.90311	4.76788	4.83040
4.14543	3.83759	3.93489	3.74178	4.34488	3.97616	4.28555	4.35195	3.85015	4.11932	3.93986	3.89954	4.37233	4.30305	4.45176	4.76043	4.23436	3.72144	3.70762	4.20364	0.00000	4.30652	4.82451	4.26281	4.03680	3.86562	4.53028	4.05694	4.03724	4.44239	4.57665	3.86407	4.40625	4.83153	4.76267	4.89158	4.14051	4.55756	3.82591	4.15798	4.20640	4.24766	3.67719	4.05347	3.99204	3.76060	5.15288	3.72851	4.03158	4.45853
4.89337	4.87441	4.33323	4.40614	4.10776	4.75198	4.26299	4.14281	4.92142	4.84573	4.77945	3.49982	4.81207	3.99225	4.38093	5.06344	4.70920	4.27862	4.64777	5.00111	4.30652	0.00000	4.27201	4.22461	4.34286	4.01693	4.66305	4.48954	4.26302	3.93983	4.47298	4.38747	4.41665	4.32117	3.93932	4.50924	4.64873	4.84969	4.54965	4.98558	3.99495	4.43969	5.25449	4.42561	4.38057	4.28908	4.35653	4.28963	4.19953	4.62317
5.10544	5.57109	3.96689	4.18696	4.60499	5.49569	4.20195	5.04707	5.92825	5.74536	4.67881	4.98391	5.22722	3.56747	5.23773	5.56188	4.06299	3.75252	4.58797	5.79453	4.82451	4.27201	0.00000	4.64222	4.79711	3.41356	3.90484	3.89689	4.78969	4.64950	4.42806	4.92180	3.91155	3.86549	3.97745	3.41429	4.94588	5.05616	4.42312	5.75241	4.02680	4.81901	5.27611	4.29329	4.65571	3.74375	4.28032	3.61692	4.49660	4.03561
4.19680	3.96934	4.55967	3.69296	3.95569	4.22857	4.03869	4.08631	4.22381	3.98563	3.98421	4.21156	4.87553	4.05600	3.62091	4.93159	4.16912	4.27270	3.73528	4.83146	4.26281	4.22461	4.64222	0.00000	4.13233	4.43980	3.96271	4.70339	4.44399	4.41350	4.11927	4.17974	4.19725	4.16771	4.24652	4.89894	3.95899	4.59196	3.73219	4.45981	4.05335	4.17220	4.35234	3.71595	3.47451	4.09481	4.42973	4.36232	4.11491	4.35904
3.48470	3.79291	3.91974	4.08112	3.94749	3.33798	3.91361	4.44876	4.14144	4.15464	3.97084	3.89981	3.54961	4.37155	4.42129	4.72664	4.61127	3.76065	3.83247	4.48436	4.03680	4.34286	4.79711	4.13233	0.00000	3.96332	4.58553	4.15369	3.34681	3.50893	4.06628	3.77029	4.24724	4.74262	4.64263	4.97975	4.03355	4.27607	4.27668	4.23062	4.32601	3.87966	4.36361	3.39885	3.69329	3.45458	4.28470	3.82080	3.36293	4.45614
4.48501	4.61463	3.70176	4.19025	4.33082	4.95675	4.01401	4.15365	4.45274	4.64958	3.94109	4.31944	4.12536	3.99943	4.38301	5.09986	3.70295	3.64195	4.41074	4.39266	3.86562	4.01693	3.41356	4.43980	3.96332	0.00000	3.94244	3.98207	4.13919	4.75582	4.12519	4.42170	4.17802	3.97427	4.45276	3.25090	3.62908	4.12444	4.08323	5.00899	3.99431	4.76257	3.71651	3.82850	4.06999	3.68492	3.54760	3.28656	4.26056	3.68087
4.77106	4.83368	4.10009	3.12359	4.36030	5.08037	3.64091	4.15210	4.72922	4.73944	3.81966	4.93987	4.74779	3.14370	4.31438	5.25316	3.47358	4.16205	5.10226	4.36293	4.53028	4.66305	3.90484	3.96271	4.58553	3.94244	0.00000	3.80482	4.50732	4.54283	4.10307	4.56928	4.27643	3.72131	3.69397	3.82365	4.76032	5.09186	3.66523	4.72164	4.03712	4.17933	3.98146	4.82963	3.81772	3.87591	4.41325	3.70859	4.20249	4.06247
4.52305	5.01298	3.60409	4.18528	4.79222	5.02016	3.29883	4.07849	5.11311	4.55418	4.32392	4.80474	4.50813	3.65040	4.76398	5.63083	3.80913	4.17839	3.85183	4.79630	4.05694	4.48954	3.89689	4.70339	4.15369	3.98207	3.80482	0.00000	4.67459	4.36790	3.97563	4.48261	3.13121	4.19882	3.79214	4.03728	4.43265	5.15636	3.53578	4.89573	4.20422	4.50355	4.55039	4.07205	4.10408	4.02296	4.55257	3.60339	4.08847	4.12862
3.55481	3.91034	4.20860	4.54000	3.74655	3.74589	4.26748	3.89027	3.91562	3.89883	3.74049	3.92302	3.57547	4.46209	4.38829	4.04455	4.09809	3.52310	4.08256	4.18094	4.03724	4.26302	4.78969	4.44399	3.34681	4.13919	4.50732	4.67459	0.00000	4.17551	3.95713	4.28867	4.20365	4.92384	4.32765	5.33050	4.11919	4.16723	3.73615	4.39464	4.57512	3.87057	4.14260	4.62463	4.17408	4.04796	4.61044	3.73562	3.99478	4.02698
4.28119	4.14420	4.00962	4.32793	4.33787	4.52871	4.18774	4.05639	4.47729	4.60058	4.26578	4.52299	4.20152	4.40776	4.54493	4.13617	4.33426	3.54717	3.87980	4.68725	4.44239	3.93983	4.64950	4.41350	3.50893	4.75582	4.54283	4.36790	4.17551	0.00000	3.97292	4.53489	3.71925	4.10069	4.34784	4.55479	3.92872	4.54513	4.61097	4.42375	4.01899	3.81037	4.88208	4.57993	3.64985	4.32740	4.04814	3.86032	3.91781	4.44203
3.71707	4.03158	4.05082	4.19422	4.26545	4.30525	4.32630	3.94809	4.56669	4.30373	3.70757	5.07971	4.68622	4.25643	4.49315	4.21743	4.09522	4.22581	4.34866	5.07846	4.57665	4.47298	4.42806	4.11927	4.06628	4.12519	4.10307	3.97563	3.95713	3.97292	0.00000	4.14863	4.08282	4.22597	3.83163	4.87627	4.14619	4.90181	4.29297	4.18356	4.25985	3.71213	4.63057	4.47702	4.05329	3.64385	4.29039	4.06338	4.13277	4.30431
4.30768	3.88556	3.65773	4.64754	4.50286	3.75124	4.08677	4.30296	3.93886	4.56571	4.01274	4.22057	4.23519	4.05645	5.38100	4.88494	4.69088	4.41961	3.34772	4.81206	3.86407	4.38747	4.92180	4.17974	3.77029	4.42170	4.56928	4.48261	4.28867	4.53489	4.14863	0.00000	4.37867	4.37959	4.51334	4.51780	3.71132	4.54157	4.47402	4.94621	4.57243	4.19925	3.81663	4.18112	4.20618	3.70063	4.25062	4.92600	4.21620	4.18152
4.21278	4.06759	3.94089	4.45381	4.16963	4.66177	3.21614	4.41353	4.29516	3.53992	4.22819	4.37798	4.44620	3.57071	4.81536	4.69007	4.03038	3.75816	4.11429	4.14417	4.40625	4.41665	3.91155	4.19725	4.24724	4.17802	4.27643	3.13121	4.20365	3.71925	4.08282	4.37867	0.00000	3.67800	4.13089	3.81667	3.85370	4.44253	4.78004	4.27438	3.81221	4.24400	4.69000	4.03757	4.02773	3.62396	4.29988	3.28031	4.33507	4.11072
4.92925	4.73078	3.47806	3.69838	4.71746	5.06635	3.86481	4.87770	5.15633	4.74387	4.30349	5.16142	5.15851	3.64505	4.80003	5.03199	3.39021	4.60342	4.93198	4.65295	4.83153	4.32117	3.86549	4.16771	4.74262	3.97427	3.72131	4.19882	4.92384	4.10069	4.22597	4.37959	3.67800	0.00000	3.67529	3.79532	4.24518	5.37145	4.40998	5.34200	4.46335	4.46585	4.71065	4.62307	4.30425	3.89464	3.88700	4.35567	4.49551	4.16104
4.51265	4.78860	4.45734	3.99728	4.54146	5.10948	4.12227	3.98862	5.37620	4.57174	3.76458	5.29462	4.88769	3.73371	3.99983	5.03819	3.52116	4.51850	4.85555	5.01283	4.76267	3.93932	3.97745	4.24652	4.64263	4.45276	3.69397	3.79214	4.32765	4.34784	3.83163	4.51334	4.13089	3.67529	0.00000	4.23828	4.53720	5.01045	4.28404	4.97495	4.26333	3.71801	4.93066	4.48072	4.26806	4.24602	4.60609	4.11108	4.41766	4.23710
5.37518	5.20584	3.78400	4.20840	5.18534	5.64209	4.39065	4.43104	5.29287	4.91548	5.12647	5.41236	5.03137	3.81687	4.62925	5.60179	3.65000	4.71639	5.04282	5.21617	4.89158	4.50924	3.41429	4.89894	4.97975	3.25090	3.82365	4.03728	5.33050	4.55479	4.87627	4.51780	3.81667	3.79532	4.23828	0.00000	4.41399	5.23539	4.30206	5.53230	4.73161	5.18620	4.72321	4.35906	4.49753	4.04851	4.52556	4.37135	4.51876	3.91528
4.16620	4.06583	3.36479	4.85776	4.21508	3.94280	3.44636	4.12155	3.81885	4.13754	3.84911	3.99501	4.07680	4.27518	4.25210	4.11927	4.27675	3.64888	3.34677	4.31113	4.14051	4.64873	4.94588	3.95899	4.03355	3.62908	4.76032	4.43265	4.11919	3.92872	4.14619	3.71132	3.85370	4.24518	4.53720	4.41399	0.00000	3.92084	4.38057	4.44846	4.35155	4.45543	3.38062	4.22892	3.89277	3.76134	3.79219	4.58809	3.96220	3.87600
4.06382	4.09411	4.49737	4.88023	3.62921	4.02133	4.68194	4.31686	4.60644	4.23950	3.96747	3.86671	3.88924	4.62804	4.87898	4.17815	5.19339	4.11724	4.04817	4.52611	4.55756	4.84969	5.05616	4.59196	4.27607	4.12444	5.09186	5.15636	4.16723	4.54513	4.90181	4.54157	4.44253	5.37145	5.01045	5.23539	3.92084	0.00000	4.99095	3.94219	4.54097	4.37585	4.16400	4.21597	5.16060	4.27298	4.50222	4.55294	4.51396	4.54585
4.45081	4.42991	4.03997	3.30911	3.89982	5.00767	4.23974	4.33197	4.11592	4.19157	4.35408	4.21803	4.62774	3.92791	4.42191	4.78209	3.05246	3.95328	4.16328	5.09458	3.82591	4.54965	4.42312	3.73219	4.27668	4.08323	3.66523	3.53578	3.73615	4.61097	4.29297	4.47402	4.78004	4.40998	4.28404	4.30206	4.38057	4.99095	0.00000	3.98650	4.51732	4.44506	3.88183	4.40424	3.34847	4.00086	4.40723	3.82429	4.34919	3.82532
3.90068	3.80143	5.22558	4.22730	3.86310	3.79094	4.66111	3.87575	3.74268	3.46960	3.98203	4.64192	3.90932	5.02672	4.60182	3.96192	4.61696	4.22417	4.40310	4.20302	4.15798	4.98558	5.75241	4.45981	4.23062	5.00899	4.72164	4.89573	4.39464	4.42375	4.18356	4.94621	4.27438	5.34200	4.97495	5.53230	4.44846	3.94219	3.98650	0.00000	4.32874	3.55231	3.27786	4.51001	4.06922	4.42454	5.35125	4.35814	3.58652	4.89461
4.42315	4.44145	4.63033	4.00198	4.39367	4.10304	4.02555	4.07884	4.99032	4.34855	4.27335	4.69222	4.61356	4.04672	3.82326	4.06703	4.24045	4.00353	4.42937	4.45702	4.20640	3.99495	4.02680	4.05335	4.32601	3.99431	4.03712	4.20422	4.57512	4.01899	4.25985	4.57243	3.81221	4.46335	4.26333	4.73161	4.35155	4.54097	4.51732	4.32874	0.00000	4.48308	4.03713	3.63868	3.79565	4.40263	4.41919	3.06138	3.43655	4.58334
3.17449	3.59533	4.36109	3.99200	4.17621	4.29610	4.29642	4.12427	4.19236	3.77426	3.20891	4.89620	4.30672	4.32531	4.20245	4.05741	4.26617	3.96192	4.23527	4.58022	4.24766	4.43969	4.81901	4.17220	3.87966	4.76257	4.17933	4.50355	3.87057	3.81037	3.71213	4.19925	4.24400	4.46585	3.71801	5.18620	4.45543	4.37585	4.44506	3.55231	4.48308	0.00000	4.12628	4.41783	4.09499	4.14892	4.87638	4.07064	3.78983	4.50290
3.90827	3.73387	3.94581	4.09725	3.93057	4.14661	4.37185	4.40675	3.06686	4.14609	3.76672	3.92591	3.42790	4.71579	4.54726	4.19019	4.08989	3.80924	3.99099	4.09409	3.67719	5.25449	5.27611	4.35234	4.36361	3.71651	3.98146	4.55039	4.14260	4.88208	4.63057	3.81663	4.69000	4.71065	4.93066	4.72321	3.38062	4.16400	3.88183	3.27786	4.03713	4.12628	0.00000	4.18562	4.06428	4.12781	3.98866	3.94652	3.73040	4.16428
4.35365	3.82443	4.29553	4.12332	4.24019	4.14499	3.89018	4.62934	4.54727	4.24491	4.25205	4.31795	4.05109	3.82610	4.35030	4.47880	4.54529	4.16134	4.20378	4.68081	4.05347	4.42561	4.29329	3.71595	3.39885	3.82850	4.82963	4.07205	4.62463	4.57993	4.47702	4.18112	4.03757	4.62307	4.48072	4.35906	4.22892	4.21597	4.40424	4.51001	3.63868	4.41783	4.18562	0.00000	3.95484	4.04584	3.99932	3.96034	3.91606	4.76216
4.17130	4.13976	4.07932	3.66366	3.95628	4.42287	3.45523	4.17894	4.47175	3.98499	4.05528	4.40933	4.90492	4.09528	4.35927	4.15499	3.56425	3.69488	4.13949	4.89361	3.99204	4.38057	4.65571	3.47451	3.69329	4.06999	3.81772	4.10408	4.17408	3.64985	4.05329	4.20618	4.02773	4.30425	4.26806	4.49753	3.89277	5.16060	3.34847	4.06922	3.79565	4.09499	4.06428	3.95484	0.00000	3.94789	4.52305	3.65108	3.79319	4.41057
4.36507	3.94702	3.05271	4.14609	3.91455	4.03424	3.64243	3.92669	4.13850	3.96089	3.41315	4.14705	4.38902	3.40023	4.79619	4.96367	3.51105	3.49195	3.95255	4.49514	3.76060	4.28908	3.74375	4.09481	3.45458	3.68492	3.87591	4.02296	4.04796	4.32740	3.64385	3.70063	3.62396	3.89464	4.24602	4.04851	3.76134	4.27298	4.00086	4.42454	4.40263	4.14892	4.12781	4.04584	3.94789	0.00000	4.25997	3.67029	4.02126	3.69673
4.79443	4.37777	3.64151	4.41580	4.43685	4.85768	4.28433	4.15303	4.38827	4.68419	4.63669	4.75844	4.60751	3.53060	4.40838	4.28095	4.31366	3.73017	4.30149	4.77767	5.15288	4.35653	4.28032	4.42973	4.28470	3.54760	4.41325	4.55257	4.61044	4.04814	4.29039	4.25062	4.29988	3.88700	4.60609	4.52556	3.79219	4.50222	4.40723	5.35125	4.41919	4.87638	3.98866	3.99932	4.52305	4.25997	0.00000	4.34129	4.75947	3.82260
3.90616	4.56292	4.29827	3.71109	4.22469	4.59302	3.47671	4.30841	4.85891	4.19938	3.91636	4.31097	4.55754	3.50772	4.85452	5.17137	4.08729	3.04592	4.37072	4.90311	3.72851	4.28963	3.61692	4.36232	3.82080	3.28656	3.70859	3.60339	3.73562	3.86032	4.06338	4.92600	3.28031	4.35567	4.11108	4.37135	4.58809	4.55294	3.82429	4.35814	3.06138	4.07064	3.94652	3.96034	3.65108	3.67029	4.34129	0.00000	3.25506	4.36439
4.19639	4.18647	4.50037	4.03090	4.29805	3.61624	3.66616	4.50589	4.35673	4.07925	3.98153	4.54835	4.16193	3.74508	4.48321	4.58029	4.25302	3.57813	4.08145	4.76788	4.03158	4.19953	4.49660	4.11491	3.36293	4.26056	4.20249	4.08847	3.99478	3.91781	4.13277	4.21620	4.33507	4.49551	4.41766	4.51876	3.96220	4.51396	4.34919	3.58652	3.43655	3.78983	3.73040	3.91606	3.79319	4.02126	4.75947	3.25506	0.00000	4.52760
4.55172	4.80633	3.18326	4.40837	4.15758	4.87347	4.61967	4.16866	4.25642	4.97353	4.16153	4.50446	4.14237	3.83925	4.59523	4.77143	3.44803	3.78633	3.44661	4.83040	4.45853	4.62317	4.03561	4.35904	4.45614	3.68087	4.06247	4.12862	4.02698	4.44203	4.30431	4.18152	4.11072	4.16104	4.23710	3.91528	3.87600	4.54585	3.82532	4.89461	4.58334	4.50290	4.16428	4.76216	4.41057	3.69673	3.82260	4.36439	4.52760	0.00000
4.23730	4.13292	4.05270	4.61529	4.19203	4.30093	4.47662	4.85552	3.36732	3.54117	4.01342	4.27696	3.82693	4.36757	5.04162	4.31939	4.35755	3.96630	3.63033	3.50322	4.01430	5.60834	5.12802	4.61722	4.08009	4.37233	4.61237	4.83818	4.55837	5.01448	5.30957	4.41952	4.67322	5.18055	5.36410	4.93637	3.79256	3.81687	3.94356	4.36211	4.44384	4.84366	3.48961	3.95890	4.18580	4.09462	4.43223	4.08586	4.57408	4.23129
3.67297	3.69039	4.16405	4.45743	3.77204	4.02084	4.15809	3.81849	4.07652	4.02157	3.83852	3.65131	4.21553	4.53216	4.37461	4.30943	4.39604	3.98607	4.12937	4.52793	4.10000	3.47767	5.06434	4.22928	3.59715	4.39117	4.69352	4.17546	3.55105	3.83268	3.57803	4.07726	4.11171	4.79730	4.35120	5.19743	4.14494	4.16365	4.36238	3.70394	4.03934	3.99724	4.03636	4.26520	4.23842	4.16262	4.22692	4.11318	4.05781	4.51982
4.29370	4.06266	4.43163	4.18310	4.62354	4.26461	3.75187	4.76637	5.25137	4.47288	4.70504	4.67761	4.70208	3.80377	4.82417	4.44038	4.08073	3.29906	3.74677	5.39758	4.70873	4.38672	3.86620	4.37663	3.73074	4.14535	4.35476	4.23075	4.64598	3.81631	4.14101	4.06064	3.34050	3.84023	4.12609	4.61814	4.02739	4.55129	4.45214	4.90285	3.26405	4.41115	4.59024	3.75374	3.97852	3.42801	3.39020	3.91044	4.12232	3.96878
4.13056	3.45110	4.02550	4.70790	3.44933	3.74984	4.55473	4.36269	3.33439	3.82495	4.22791	4.29760	4.16406	4.47952	5.30611	4.46995	4.46533	3.72281	3.66919	4.77679	3.57853	4.59243	4.79219	3.44515	3.85102	4.75638	4.78899	4.86508	4.08586	4.50618	4.12853	4.07297	4.54876	4.79215	4.77590	5.10894	3.56736	4.47499	3.44445	3.78647	4.40815	4.23213	3.89279	3.96143	4.27776	3.76552	5.11966	4.32610	4.13292	4.57453
4.29346	4.10712	4.08260	4.03664	4.05192	4.12391	3.89529	4.52648	3.61229	3.66899	3.83918	4.39839	3.88467	4.09874	4.82381	4.68425	3.75298	3.93395	3.75498	3.55722	3.85132	5.28163	4.64719	4.10495	4.08586	4.17446	4.51355	4.56266	4.26722	4.66504	5.29589	4.15446	4.16372	4.38507	4.57164	4.69973	3.88141	3.94591	3.86924	4.00637	4.07371	4.61787	3.72503	3.94164	3.71720	3.91807	4.52969	3.78057	4.01363	3.91694
4.73860	5.02800	4.31876	5.01547	4.65433	5.15349	4.65233	4.40032	5.43073	4.83122	5.10289	3.69575	5.27416	4.49744	4.75399	5.31592	4.90302	4.58807	4.67621	5.29998	4.94756	3.28702	4.18447	4.15323	4.81336	4.08419	4.83792	4.33013	4.52785	4.67125	4.23663	4.66631	4.50225	4.42610	4.07930	4.51876	4.78148	5.23014	4.41284	5.52974	4.53400	5.51455	5.10833	4.43512	4.88054	4.33785	4.05156	4.36136	5.06011	4.81512
4.24320	4.06466	4.83394	4.54227	4.79586	4.41073	5.00099	5.02666	4.58542	4.28030	3.97993	4.77777	3.83448	5.65932	4.99596	4.38263	5.05321	4.17449	4.47068	3.66788	3.91519	5.08115	5.81832	5.48837	3.79179	4.94220	4.98122	5.28679	3.91368	4.31933	4.77703	4.86628	5.08157	5.52074	5.10723	6.26275	4.59005	4.50398	4.87670	4.10063	4.70132	4.32386	3.96307	4.26350	4.74876	4.93746	5.17345	4.88131	4.01024	5.38900
3.02061	3.52929	3.96128	4.24189	3.66580	3.58448	4.05854	3.97935	3.57412	3.63128	3.17728	3.84538	3.69624	4.44643	4.55261	4.19999	4.02045	3.20584	3.19858	4.04650	3.71112	5.09832	4.87525	4.01213	3.42139	3.80472	4.55802	4.25490	2.91341	3.94642	3.75218	3.86281	3.94576	4.68832	4.03647	5.00465	3.69161	3.82764	3.90366	3.52130	3.87241	3.55815	3.50931	3.99579	3.87204	3.31687	4.60479	3.91688	3.72456	3.77984
4.29901	4.28679	3.80668	4.30532	4.65640	4.69769	4.10137	4.66653	4.58741	4.65023	4.08916	4.92024	4.70859	4.20247	4.75314	4.54674	3.84034	3.50029	4.30729	4.15104	4.01931	4.40711	4.04989	4.58057	4.56150	3.83915	3.44796	4.26324	4.42323	4.14346	3.84359	4.49750	3.96346	4.01126	3.91951	4.04088	4.28722	5.11485	4.22644	4.71753	3.98254	3.92228	4.27295	4.29333	4.02522	3.68653	4.66086	3.58146	3.90284	4.40500
4.32592	4.09773	4.27585	4.01092	4.16164	4.20974	4.43635	4.42892	4.43131	4.13679	3.92911	4.52439	4.39079	4.30438	4.52945	4.37504	3.43562	4.17363	4.89059	4.72922	3.83603	4.73956	4.82156	4.39560	4.37658	4.14578	3.91883	4.77604	4.43893	4.91324	4.53656	4.26851	4.87833	4.48326	4.56199	4.40731	4.60843	4.77168	3.78449	3.86288	4.30524	4.21164	3.25017	4.32009	3.37651	3.96898	4.73088	4.10811	4.08923	4.63228
5.25054	4.23193	4.64304	4.34472	4.37975	4.28355	4.18731	4.15408	4.48273	4.23930	4.66955	4.49815	4.33900	4.59138	4.79235	4.30536	4.60327	4.36450	4.27379	4.73767	3.73420	5.08400	5.34926	4.27865	4.31964	4.13319	5.05526	5.09504	4.46709	4.61880	5.54524	4.43859	4.75402	5.05235	4.86801	4.87087	3.55044	3.62225	4.63229	4.58889	4.43204	4.66137	4.04625	4.42077	4.73320	4.22445	4.87641	4.93271	4.42763	4.50572
4.31205	3.36757	4.03846	4.41660	3.74066	4.44136	4.65731	4.65650	3.50380	4.03270	3.89926	4.32349	4.38138	4.53493	5.10858	4.17940	4.13877	4.48487	4.61010	3.82827	3.38605	4.30487	5.10589	4.38270	4.53642	4.37252	4.54508	4.92553	4.19046	4.47065	4.81192	4.07444	4.63990	4.89558	4.85460	4.93263	4.39618	4.50211	3.76206	4.56160	4.99560	4.17761	3.26614	4.21306	3.90721	4.05094	4.44597	4.64633	4.34528	4.58602
3.90147	4.15068	4.46477	3.87805	4.20340	4.70768	4.64693	3.10971	4.15237	3.84122	3.87993	3.94713	4.47274	4.97467	4.08479	4.06411	4.00847	4.00497	4.38783	4.16260	3.96555	3.99219	4.96862	3.88449	4.65512	4.10194	4.19031	4.29480	4.15675	4.01408	4.20628	4.80354	3.81345	4.97691	4.46415	4.91445	4.07417	3.77785	3.48138	3.49111	3.88346	4.14165	3.67889	4.79937	4.00469	4.67570	4.71119	3.72445	4.22480	4.38033
4.20467	3.58210	3.09795	4.01134	4.05947	4.14463	4.01731	4.74332	4.31958	4.14763	4.37309	4.60254	4.53625	3.82995	5.44088	4.22934	3.78280	3.79156	3.46947	4.72329	4.23077	4.48053	4.24062	3.75157	3.76508	4.14296	4.30252	3.93910	3.98818	3.86959	3.90193	3.27592	3.91726	3.87991	4.31735	4.96491	3.77012	4.59818	3.38442	4.90843	4.42734	4.18432	3.99612	4.21139	3.39082	3.59918	3.63279	3.82409	3.97356	3.72547
4.43855	4.37932	4.10607	3.84322	4.43425	4.61235	4.17685	3.66033	4.65143	4.44747	3.72983	4.39623	4.44698	4.04850	3.80482	4.93086	3.70088	4.19772	4.33021	4.08238	4.24559	4.09786	4.00477	3.85601	4.00375	4.21581	3.93668	4.41889	3.95002	4.46743	4.17921	4.02987	4.29944	4.30070	3.76210	4.73472	4.51233	4.86066	3.78788	4.31118	4.17087	3.67954	4.61361	4.38264	4.25890	4.04350	4.58003	4.00525	4.31842	3.59427
4.38581	5.01579	4.64394	4.02531	4.42521	4.81514	3.98756	4.69609	4.78875	3.56402	4.11030	4.14840	4.22716	4.21998	4.33617	4.87095	3.97867	4.25502	4.56395	3.87182	3.95006	4.15400	4.99569	4.21828	3.88546	4.77757	4.41147	4.27490	3.98537	4.36231	4.52044	4.39559	4.14256	4.77909	4.34641	5.11894	3.83541	4.32856	4.07112	4.04788	3.85866	4.47773	4.50157	3.92214	4.30181	4.60707	4.59312	4.27988	4.16345	5.11971
5.53446	4.73073	5.24443	4.58661	4.48871	4.49628	4.46392	4.19532	4.87013	4.82667	5.18374	4.08631	4.52302	4.97277	4.77329	4.85110	4.93156	4.35206	4.12783	4.63467	3.90521	4.70963	5.64200	4.67850	4.74960	4.93269	5.42325	5.44754	4.47345	4.23354	5.23229	4.62457	5.12832	5.31906	5.40032	5.59183	4.22319	3.93378	4.90890	4.74776	4.98219	5.19596	4.37065	4.92110	4.54856	4.64523	5.00787	5.07147	4.44542	4.40977
4.48511	4.32542	4.27542	4.17287	4.29280	4.27670	3.62524	4.10699	4.50629	4.08904	3.63095	4.38912	4.66834	3.94627	4.10772	4.69879	4.12062	3.94540	4.30978	4.86967	3.92737	3.83241	4.62338	3.80949	4.12055	4.02964	4.72553	4.49052	3.83687	4.24641	4.63069	4.18007	4.19871	4.57839	4.18911	4.17740	3.86745	4.14860	4.20502	4.22011	4.24717	3.31471	4.38009	4.35613	4.25563	3.90223	4.49134	3.97940	4.12242	3.97276
3.16264	3.98098	4.42400	4.64444	4.16134	4.38232	4.83205	4.86736	3.42825	3.87733	4.51741	4.72202	3.67891	4.73122	5.26113	4.23901	4.70913	4.23843	4.25678	3.82736	4.24565	4.99165	5.16917	4.40400	3.97581	4.40177	5.11304	5.03519	4.52002	4.75765	4.47547	4.55114	4.84222	4.99963	5.25319	5.11469	4.02385	4.24881	4.34670	4.10457	4.37854	4.28570	3.81518	4.04378	4.09696	4.61486	4.47675	4.16891	4.19822	4.43198
4.44183	4.32534	4.17122	4.34721	4.28830	4.53048	4.60354	3.70004	4.54624	4.47599	4.34701	4.33619	4.16048	4.29954	4.01261	4.73221	3.67170	4.10545	4.27910	4.33678	4.15098	3.97245	4.21294	4.18065	4.34160	3.45425	4.46565	4.93778	4.02018	4.76629	4.41646	4.04144	3.78919	4.24606	4.40625	3.93450	3.62791	4.42459	4.29858	5.14503	3.83406	4.88281	4.54328	4.32074	4.14124	3.76289	4.11796	4.54673	4.68034	3.92551
3.57247	4.25538	3.77011	3.87048	3.73325	4.24895	3.73198	4.45666	3.75181	3.27997	3.92236	3.86537	4.03250	3.94696	4.54875	4.38713	3.93718	3.85085	3.92618	3.76343	4.00911	3.85331	4.33868	3.95948	3.86506	3.97848	4.06469	4.29771	4.04784	4.35704	4.34286	4.06220	3.92314	4.24121	3.98609	4.34861	4.01267	3.76683	3.59167	4.29043	4.18650	4.00897	3.58059	3.88303	3.81343	3.74616	4.11485	3.77226	4.06568	4.06945
3.87043	4.28335	3.04358	3.95221	3.68230	4.00396	3.46170	3.53335	4.38283	4.05033	4.17754	3.98431	3.89823	3.32161	4.09481	4.49777	3.03662	3.25155	3.48464	4.47653	3.73073	4.22223	3.47983	3.58257	3.58558	3.22633	4.15270	3.40283	3.25631	3.62980	3.61341	3.80638	3.58047	3.65973	3.87822	3.93891	3.77274	4.46607	3.26529	4.36698	3.51317	4.32762	3.80166	3.42539	3.45852	3.07976	3.92891	3.44656	3.56074	3.36870
4.53132	4.78536	3.43130	4.27662	4.55657	4.85323	3.93648	4.20150	5.19174	3.75191	4.56620	4.50607	4.74337	3.97779	4.24270	4.81466	3.99778	3.74095	3.91662	4.70082	4.47189	4.30696	4.32644	4.36734	4.51678	3.53239	4.82259	3.62498	4.64384	4.17429	4.32135	4.84535	3.20947	4.08927	4.26429	4.09620	4.20689	4.75323	4.00167	4.56859	3.82301	4.78133	4.72616	4.14533	4.19424	3.95875	3.71215	3.97263	4.40690	4.00067
4.35680	4.01306	4.50005	4.09080	3.96128	4.52034	4.34280	4.53665	4.83410	4.23133	4.51323	5.29369	5.18140	4.08228	4.15668	4.40175	3.88118	4.60470	4.64151	4.91344	4.88373	4.40772	4.48691	3.40425	4.32111	4.67623	4.13067	4.74241	4.46509	4.54293	3.72674	4.20368	3.98593	3.74806	3.77849	4.55965	4.17313	4.83990	4.35260	4.26473	4.45564	4.10766	4.76167	4.55091	3.99317	3.93529	4.31174	4.39623	4.25528	4.66409
5.89011	5.44505	4.38835	4.05857	4.72755	5.57274	3.97592	5.11169	5.56068	4.76331	5.17071	5.56055	5.15454	3.81403	4.74082	5.49282	3.78394	4.59598	4.78196	5.15141	4.60902	5.17009	4.12814	4.12621	4.90340	4.20427	4.24777	4.37765	5.41979	4.92713	5.97008	4.90463	4.23937	4.03825	4.40497	3.75239	4.45892	5.18244	4.34947	5.88273	4.42316	5.08874	4.90999	4.13660	4.55722	4.34216	4.37402	4.48306	4.59180	4.05328
5.96352	5.48058	4.20107	3.83972	4.45957	5.52514	3.85414	4.57592	5.78998	5.06571	5.11542	5.27575	5.31150	3.44129	4.38463	6.01112	3.96702	4.56936	4.85323	5.18036	4.52486	4.50615	3.87660	4.11843	5.33376	3.84542	3.91056	4.32040	4.95766	4.77333	5.35224	4.87955	4.28949	3.97088	4.26629	3.46632	4.53145	4.94310	4.44921	5.69906	4.40799	5.09487	5.24374	4.52593	4.61718	3.99146	4.15591	4.50465	4.95283	3.97701
4.37764	4.66693	4.16221	4.52735	4.35137	4.90246	4.63670	3.86953	5.31300	4.44220	4.59890	4.61244	4.73275	4.60536	4.00322	4.70810	3.80848	4.10286	4.50143	4.80779	4.50728	3.92566	3.80037	3.72188	4.15906	3.92357	4.07221	3.77487	4.32146	3.60734	3.90276	5.10246	3.71158	4.54675	4.19414	4.20865	4.44058	5.12752	4.27859	4.66233	3.09655	4.68631	4.78288	4.23875	3.25452	4.33233	4.56586	3.77413	4.15911	4.30011
3.57343	4.17696	4.10321	4.24640	4.04335	4.46516	4.80071	4.02070	3.65989	3.69327	3.67646	2.96982	3.98433	4.47020	4.57032	4.45880	3.86276	3.91109	4.15568	3.88862	3.95037	4.22217	4.91879	4.30383	3.95668	4.32741	4.24392	4.69979	3.49762	4.47932	4.28131	4.83503	4.42414	4.69957	4.55116	5.33308	4.21281	4.05786	3.63347	4.15342	4.52924	4.28123	3.43037	4.70221	3.93168	4.19800	4.42122	3.99299	4.49642	4.40851
3.76258	3.84714	3.84451	4.19952	3.94176	3.64215	3.92338	4.65078	3.97662	4.49518	3.80019	4.06613	4.21225	4.07457	4.90658	4.16129	4.25844	3.41077	3.47562	4.34613	4.10594	4.35627	4.25576	4.22963	3.41064	4.35135	4.21518	4.30562	3.70482	3.64631	3.97679	3.94555	3.94399	4.48062	4.55864	4.50043	3.93570	3.99612	3.98927	4.18060	3.81658	3.74714	4.05934	4.09997	4.06878	3.64104	4.55253	3.46827	4.15076	3.93785
3.64525	3.72592	4.51782	4.17697	4.21849	3.87465	4.92429	4.15578	4.02388	4.02438	3.82568	4.06519	3.60577	4.39218	4.27717	4.63494	4.65831	4.01093	4.06284	3.81316	3.59307	4.02617	4.88216	4.19023	3.59096	4.13672	4.89033	4.45412	3.67439	3.83530	4.21350	3.96478	4.52135	5.14587	4.71245	5.07501	4.29794	4.03242	4.04147	4.41586	4.27952	4.16537	4.38313	4.12565	4.23669	4.35031	4.56041	4.03482	4.07564	4.73765
4.42808	4.13779	4.26533	3.68948	4.15586	4.25739	4.37077	3.30857	4.58103	4.18474	4.47345	4.72686	4.32724	4.24625	3.63449	4.93639	3.93674	4.33459	4.14126	4.19175	3.88757	4.27461	4.71921	3.37220	3.58474	4.09682	3.80223	4.19701	4.19068	4.43072	4.29847	3.79857	4.32460	4.58661	4.07063	4.68282	4.27307	4.77967	3.73795	4.89363	4.36626	4.37632	4.33069	4.46283	3.26824	4.07308	3.89677	4.21008	4.42435	4.13324
4.71495	4.19033	4.73653	5.00966	4.29733	4.05971	4.92910	4.16775	4.42916	4.37608	4.71610	4.29732	4.30873	5.21053	5.01285	4.15095	4.86273	4.42332	3.95390	4.75290	4.37948	4.47367	5.90993	4.87059	4.23780	4.72153	5.55220	5.44325	4.19731	4.24296	4.70309	4.47804	5.13929	5.47447	4.78719	5.73680	3.89544	3.91380	4.50465	4.13305	4.48937	4.52318	4.15779	4.99039	5.04024	4.65515	4.97761	5.35623	4.59358	4.90859
4.22096	3.48431	4.65731	3.87025	3.97221	4.24014	4.21853	3.77101	3.60836	3.49932	4.04079	4.08573	4.82565	4.42555	3.99314	4.20418	3.55243	3.95526	4.33573	4.49623	3.38683	4.46163	4.87416	3.60328	4.47533	4.37598	4.11588	4.60021	3.85760	4.84019	4.34761	4.20429	4.36676	4.51069	4.58454	4.91508	4.10949	4.30602	3.36557	3.79140	4.20514	3.97025	3.43256	4.06263	3.96709	3.99918	4.51161	4.48121	4.39286	4.28747
4.68427	4.27070	3.99758	3.68628	4.13386	4.71074	3.94107	4.40711	4.25016	4.23850	3.80321	4.16374	3.98233	4.08667	4.34705	4.49959	4.22953	4.15548	4.70406	4.19594	3.83190	3.34438	4.43900	4.05894	4.27682	3.77176	4.03232	4.39520	4.25565	4.37775	5.18257	4.53969	4.52227	4.06217	3.57265	4.32345	4.27458	4.44983	4.26640	4.21357	4.22442	3.44377	3.89274	4.14609	3.77310	4.07368	4.78252	3.87092	3.77817	4.20757
4.11070	3.74347	4.64560	4.01371	3.83717	4.01057	4.06753	3.87356	3.86582	3.76126	3.93971	4.54487	3.98619	4.47161	4.38131	3.87611	4.04138	3.50124	3.93738	3.84437	3.83106	4.29993	5.25439	4.16477	4.03849	4.37323	4.66866	4.99227	3.57196	3.46409	4.18640	4.17721	4.44460	4.78971	4.63851	4.99477	3.93834	3.88340	4.22491	3.51576	3.87742	3.27222	3.60442	4.45984	4.17096	4.25727	4.69942	4.41720	3.74647	4.45181
4.59826	4.38098	3.83009	3.93706	4.32314	4.73746	3.68473	4.27254	4.75237	4.43612	3.78760	4.32722	4.76534	3.57404	4.29565	5.15270	4.08091	3.72919	4.14815	4.54702	4.27204	4.15075	3.80113	3.90344	4.31462	3.78171	3.65237	3.51223	4.20181	4.34969	4.27482	4.03169	3.43694	3.78988	3.29332	4.37470	3.85295	4.51609	4.17230	4.86338	4.02951	3.80987	4.14729	4.02880	4.28991	3.65891	4.32112	3.65088	4.09814	4.01990
4.38881	4.44188	4.12596	3.99320	4.25379	4.57772	4.04580	4.71047	4.26217	4.18586	4.82010	5.37290	4.43168	3.81068	4.42313	4.68986	4.09679	4.36859	4.32111	4.73263	4.34375	4.10405	4.44207	3.76778	4.44343	4.18025	4.41174	4.32208	4.95417	4.73381	4.84426	4.11347	4.20875	4.24325	4.36662	4.01209	4.00929	4.70188	4.09260	4.75542	3.89100	4.24295	4.23397	3.67453	4.01688	4.30947	4.06775	4.01429	3.73830	4.12199
4.29456	3.68707	4.32093	4.29275	4.39972	4.27539	4.57946	4.17698	4.48539	4.26660	4.40187	4.66383	4.94056	3.62556	4.50350	4.40213	4.07738	3.81102	3.86551	4.08342	3.62553	4.31040	4.43175	3.99134	4.92244	3.94126	4.37254	3.91104	4.19581	4.41218	4.21456	4.67967	3.94083	4.95627	4.62735	4.45995	4.18195	4.74396	3.48976	4.34511	3.80936	4.47691	4.23950	4.32264	4.46747	3.72461	4.24649	3.92564	4.09710	4.23384
4.44885	4.17486	3.69802	3.64195	3.90515	4.82742	4.27894	4.40974	4.01805	4.22574	3.57857	4.26543	4.22340	4.42077	4.74389	4.45676	4.29087	4.35682	3.69795	3.86341	3.96945	4.34653	5.08578	4.27868	4.18010	4.59341	4.49490	4.50742	4.10725	3.92694	4.30985	4.31339	4.26047	4.40104	4.54655	5.00363	3.77059	4.63933	4.30154	4.29388	4.29790	3.88561	3.83431	4.91870	3.98576	4.27145	4.79219	4.58827	4.56594	4.63548
4.49834	3.75174	3.79128	3.83700	3.76872	4.16467	3.99146	4.37757	3.74906	4.06948	3.54177	4.06772	3.61561	4.26988	4.36531	4.06008	4.06449	4.13222	4.37827	3.75176	4.37236	4.79905	4.78176	4.71136	4.26144	4.07999	4.54758	4.54651	3.72239	4.60386	4.67823	4.52953	4.12570	4.28573	4.47335	4.78172	3.89676	3.62571	4.37009	4.18763	3.87364	4.27904	3.26411	3.33928	3.82025	4.04623	4.22412	4.20047	4.08374	3.79630
4.33279	4.15554	4.29309	3.94655	3.97703	4.00159	3.94965	4.41177	4.36385	4.08225	3.35232	4.10510	3.86430	4.45046	4.65787	4.47731	4.58584	3.84279	4.19425	4.78981	4.06814	4.24803	4.27001	4.09095	3.71594	4.22276	4.65827	4.05396	3.75392	4.09848	4.15353	3.84250	3.87444	4.39698	3.72764	4.57558	4.06329	4.17312	4.42383	4.25772	4.04073	3.70311	3.91287	3.96594	4.29279	4.06682	4.67855	3.98182	4.04482	4.55488
4.99157	4.66488	4.61093	4.64601	4.27108	4.45782	4.22814	4.23287	4.75768	4.41359	4.28203	4.60698	4.51798	4.74463	4.59685	4.61450	4.21070	4.24151	4.35985	4.48563	4.01220	5.13112	5.05577	4.53536	4.51873	4.09091	5.00110	4.95422	4.36782	4.29011	5.10124	4.61976	4.68412	4.99159	4.88889	5.24232	3.86825	3.65830	4.83362	4.63879	4.69022	4.01219	4.23810	4.67204	4.98500	4.23067	5.09858	4.91045	4.59914	4.02654
4.08910	3.92679	4.47371	4.56520	4.05882	3.83144	4.44411	4.14101	4.48425	3.77995	4.37541	4.09737	4.19794	4.48271	4.50190	4.06719	4.42245	4.01369	4.33076	4.95760	3.97472	4.06702	4.39034	3.77111	3.80529	4.19939	5.02985	4.11452	4.45112	3.81386	4.01438	4.50755	3.66247	4.83323	4.49371	4.55849	4.78452	4.33862	4.00629	3.63824	3.80337	4.18811	4.16801	3.64796	4.00170	3.90151	4.88767	3.85028	3.29875	4.76185
5.05851	4.51450	4.15259	3.79761	4.17414	4.53093	3.94666	4.43842	4.55087	4.19471	3.76256	4.35884	4.49807	3.77206	4.06893	4.44992	3.68041	3.63005	4.25757	4.35606	3.69608	4.33210	4.02085	3.89041	4.11262	3.96006	3.93178	4.54147	4.01504	4.24850	4.77680	4.30757	4.16025	4.08261	3.81200	4.42145	4.34716	4.61976	4.16821	4.26766	4.23203	4.28466	4.30160	4.08530	3.76012	3.90829	4.79337	3.74219	3.96290	3.92193
3.81237	4.10445	4.59150	4.10303	4.32151	4.05799	4.45151	4.21508	4.55670	4.04601	3.05567	4.87455	4.54630	4.50715	4.45712	4.30907	4.78664	3.54475	3.98918	4.69558	3.97378	4.53577	4.88430	4.30284	4.37170	4.33541	4.53459	4.32525	4.11413	4.42380	3.91340	4.07511	4.34578	4.71353	4.65847	4.95893	4.07122	4.45486	3.94593	4.11996	4.14423	3.70403	4.21172	4.03532	4.21901	3.77907	4.18729	4.26605	4.22620	4.21355
4.96538	4.71627	4.42253	4.63084	4.58371	5.10153	4.09026	4.00589	5.27707	4.96837	4.80856	5.28597	4.65494	4.05119	4.63365	5.11064	4.07332	4.67058	4.82920	4.85932	4.91733	4.53708	4.27812	4.74267	4.66977	4.16346	4.24351	4.46691	4.79782	4.34049	4.47781	4.45232	4.02350	4.23565	3.88657	4.20268	4.30916	4.86967	4.83760	5.27468	4.27417	4.38327	4.60442	4.49138	4.67243	4.46656	4.41989	4.60985	4.39235	4.39850
[truncated: 46 more columns]
