# Supplementary material for: Rapid and robust assembly and decoding of molecular tags with DNA-based nanopore signatures
Source: Nat Commun. 2020 Nov 3;11:5454. doi: 10.1038/s41467-020-19151-8 (PMC7642340; doi:10.1038/s41467-020-19151-8)
Supplement: Supplementary file 6 — Source Data [file 41467_2020_19151_MOESM6_ESM.zip › Data Sources/2d/dtw_heatmap_before.csv]

0.00000	6.09248	7.03022	5.16438	6.10705	4.67183	5.10134	5.97193	6.17078	5.45022	6.31359	6.13461	5.05181	5.82602	5.24574	5.66470	6.76516	5.29841	4.78131	5.59831	5.04139	5.99446	5.01329	7.70417	5.69247	7.32691	5.32697	5.07270	5.72201	6.15407	5.90148	4.75376	5.45585	5.24862	5.73265	4.95166	5.40882	6.70994	4.94902	6.75393	5.89530	4.78366	7.11742	5.70761	6.55257	6.26090	6.53059	4.91921	6.82975	7.30385
6.09248	0.00000	4.92654	5.25122	5.54215	7.02673	4.98635	6.31010	5.74145	6.19892	6.76327	6.20324	5.40637	5.68100	6.36828	5.62790	4.58175	6.45280	5.17835	4.85830	5.47677	5.71990	5.50206	4.71799	6.29215	5.01021	5.57447	6.43675	5.31103	4.67594	6.31505	5.59785	4.72437	5.41360	5.30405	6.36932	7.74113	5.43542	5.86313	4.37760	4.85511	6.86521	5.75338	4.97701	6.58297	4.53982	7.22613	5.83740	4.75158	6.71594
7.03022	4.92654	0.00000	4.92985	5.79798	5.49120	5.96718	6.99030	6.50541	6.84588	6.70902	5.98004	6.85749	5.96570	5.20577	6.81945	5.09865	6.79709	6.08964	5.44337	6.00772	6.07734	6.23296	4.89564	6.73722	5.21584	6.05964	7.12243	6.99431	5.67996	6.23073	7.01404	5.71273	6.45055	5.82184	7.43280	8.04566	5.64146	6.80773	5.01223	6.31960	7.15624	5.25071	5.15833	6.40906	4.76558	7.76579	7.32714	5.34420	6.46407
5.16438	5.25122	4.92985	0.00000	4.49813	4.70222	6.67701	6.24149	5.58117	6.00636	4.98114	6.17791	5.73959	6.85185	6.15286	5.99908	6.47391	6.28630	4.68028	6.06330	6.01526	4.93441	4.76405	7.00784	5.86654	6.25185	5.71442	6.13609	4.67495	5.63139	4.77588	5.15539	5.22480	5.20544	5.71485	5.87077	5.45549	6.48065	4.83530	5.71829	5.34827	5.71231	5.64796	5.36546	5.27620	5.25121	6.39922	5.27551	6.76872	6.72586
6.10705	5.54215	5.79798	4.49813	0.00000	5.29211	6.34005	4.82765	4.52012	5.14084	4.84364	6.60102	5.79535	5.94455	5.01357	5.74290	6.41418	5.28368	4.87588	6.25148	6.30609	4.86993	5.24002	6.37597	5.72402	5.22851	4.98720	5.37993	4.58005	5.72056	5.43256	5.02327	4.79116	4.99661	5.04375	6.22495	5.57483	6.28784	4.63054	5.83778	5.44179	5.51922	5.57119	5.39988	5.73746	5.47239	5.20601	5.19816	6.70050	5.93032
4.67183	7.02673	5.49120	4.70222	5.29211	0.00000	6.73811	5.89197	5.85473	5.81564	4.45516	7.96143	5.80955	7.59550	4.86977	6.06163	6.58591	4.72328	6.44525	6.42222	7.10947	5.56926	5.92128	7.05755	5.55950	6.95505	6.04510	5.57391	4.65128	5.74731	6.18439	5.91311	6.11059	6.74867	6.43000	6.21728	4.72047	6.59146	5.12102	6.94333	6.63406	5.27149	6.06236	5.99647	6.02408	6.29199	5.16690	5.33738	7.55421	4.80490
5.10134	4.98635	5.96718	6.67701	6.34005	6.73811	0.00000	6.21040	6.29531	5.66293	7.35808	6.46211	4.57038	4.65447	5.64830	5.55385	4.97602	6.02030	6.25732	4.65021	4.84482	5.71580	4.81647	4.46494	5.66489	5.98011	5.59012	5.84755	5.88085	5.28329	6.36274	5.57645	4.92467	5.43604	5.32781	5.32010	8.01818	4.46767	6.45546	5.34615	4.63449	7.11868	6.01841	5.46407	6.66382	5.16508	7.00838	4.86217	4.88520	6.86257
5.97193	6.31010	6.99030	6.24149	4.82765	5.89197	6.21040	0.00000	5.64849	4.59278	6.45773	7.73463	5.37982	5.52300	5.14392	4.78913	5.76748	5.18049	6.26714	5.97674	6.09748	5.20749	5.97411	5.71642	6.14298	5.89219	4.83491	5.20870	5.66074	6.52231	5.85192	5.64445	4.99675	5.68141	6.21938	5.80665	6.65071	5.14130	5.89799	5.75493	5.74486	5.69230	5.46409	5.65427	5.99658	5.97684	6.09522	5.41048	6.28599	6.03962
6.17078	5.74145	6.50541	5.58117	4.52012	5.85473	6.29531	5.64849	0.00000	5.35479	5.35255	7.51815	5.34771	6.24154	5.91159	5.72887	6.09635	5.91599	5.02949	6.23635	5.89983	4.82920	5.80832	7.00959	5.83028	5.74795	5.97467	6.03765	5.79659	5.53461	5.19978	5.32396	6.08160	6.06629	5.63350	5.57458	6.22630	6.86011	5.25337	5.55811	4.84654	5.38798	6.05753	4.69383	6.34207	5.52967	5.34285	5.01954	6.61690	5.92588
5.45022	6.19892	6.84588	6.00636	5.14084	5.81564	5.66293	4.59278	5.35479	0.00000	5.51034	7.17266	5.10788	5.28371	4.89402	5.34986	5.46816	5.40970	5.45781	5.66426	5.44277	5.26681	5.92826	6.31394	5.55749	5.88372	4.76158	4.76523	5.26038	6.60482	5.92463	5.43476	5.18492	5.67647	7.14923	5.64636	5.92576	4.76760	6.05848	5.71768	6.19516	6.33387	5.36613	6.21536	5.79814	5.75891	6.25848	5.82420	6.48604	6.41340
6.31359	6.76327	6.70902	4.98114	4.84364	4.45516	7.35808	6.45773	5.35255	5.51034	0.00000	6.14811	6.89877	6.66173	5.88767	5.88395	6.99793	6.21290	4.99473	7.57617	7.37413	5.49964	5.88500	7.87246	5.51708	6.25196	5.74094	6.07790	4.43647	6.68572	5.67389	5.22877	5.97231	5.35880	7.35706	6.33753	4.52655	7.75977	5.76616	6.98451	6.70875	5.79983	6.59639	6.31045	4.50022	6.75911	4.78902	5.12356	7.65874	6.50733
6.13461	6.20324	5.98004	6.17791	6.60102	7.96143	6.46211	7.73463	7.51815	7.17266	6.14811	0.00000	7.12271	5.20075	8.05672	6.28670	6.47001	7.66463	5.40669	5.82746	5.63142	6.98533	5.87700	6.22690	6.93934	6.24950	6.19813	7.36030	6.09978	7.08421	5.44205	6.31610	6.39052	5.20234	5.69824	5.82764	5.83960	6.36084	6.36737	5.52963	6.43220	5.11067	7.99933	6.74556	5.96577	6.73347	7.14144	7.11141	5.88281	9.59977
5.05181	5.40637	6.85749	5.73959	5.79535	5.80955	4.57038	5.37982	5.34771	5.10788	6.89877	7.12271	0.00000	5.27535	4.77272	4.69356	5.21450	5.49733	5.80167	4.45241	4.97889	5.00662	4.63713	5.85459	5.12575	6.48207	4.75503	4.81060	5.92310	5.94221	5.93582	5.53348	5.30178	4.50328	5.96502	5.06361	7.05469	4.93083	6.31460	5.55242	4.90417	6.56025	5.44515	5.07446	6.27023	5.79094	6.26865	5.07205	5.22754	6.22368
5.82602	5.68100	5.96570	6.85185	5.94455	7.59550	4.65447	5.52300	6.24154	5.28371	6.66173	5.20075	5.27535	0.00000	6.27118	4.57742	4.51781	5.96421	5.50596	4.73383	4.53625	5.89975	5.89972	4.48543	7.40121	5.86506	4.68986	5.17210	5.81378	6.92947	5.37770	5.59033	5.40938	4.99408	5.76033	5.04779	7.60692	4.45329	6.77133	5.17966	5.60491	6.14041	6.40764	6.05639	5.10810	5.28521	7.50220	5.65598	5.04058	8.07257
5.24574	6.36828	5.20577	6.15286	5.01357	4.86977	5.64830	5.14392	5.91159	4.89402	5.88767	8.05672	4.77272	6.27118	0.00000	5.54458	5.49178	5.01418	6.82554	5.51784	6.77315	5.44293	5.83738	6.10864	5.30116	5.06915	5.28806	4.64172	5.05381	5.83041	6.86136	5.93796	4.92737	6.50814	6.27311	6.27709	6.35684	5.65966	6.32941	6.11369	6.88401	6.78320	5.42133	5.77130	6.53592	5.93096	5.23794	6.47573	6.70212	4.53162
5.66470	5.62790	6.81945	5.99908	5.74290	6.06163	5.55385	4.78913	5.72887	5.34986	5.88395	6.28670	4.69356	4.57742	5.54458	0.00000	5.87204	6.37374	5.70319	5.31572	4.47420	5.59226	6.06494	5.81497	6.85336	6.21903	4.41363	4.62300	5.22245	6.75361	5.09881	4.54083	5.11471	4.65111	6.75879	4.42899	6.99336	5.69381	6.18568	5.53179	5.70829	6.05078	5.92731	5.88654	5.07201	6.12669	7.29150	4.54175	5.69749	7.69074
6.76516	4.58175	5.09865	6.47391	6.41418	6.58591	4.97602	5.76748	6.09635	5.46816	6.99793	6.47001	5.21450	4.51781	5.49178	5.87204	0.00000	5.58657	6.15496	4.43507	5.49883	5.86627	6.15439	4.53807	6.48915	5.18948	5.97401	5.91372	5.89204	5.42464	6.60135	6.09734	5.48657	5.50589	5.53993	7.26322	8.36762	4.88044	5.74348	4.34099	5.82747	6.56711	5.98702	5.35218	5.75343	4.65405	7.32854	6.47262	4.59592	6.18307
5.29841	6.45280	6.79709	6.28630	5.28368	4.72328	6.02030	5.18049	5.91599	5.40970	6.21290	7.66463	5.49733	5.96421	5.01418	6.37374	5.58657	0.00000	6.64590	5.79292	6.02613	6.00523	5.12251	5.73501	5.26101	5.19801	6.18957	5.51402	5.96224	6.34405	7.15690	6.74103	6.11765	6.41949	5.88783	6.40756	6.83897	5.29329	5.98594	6.41805	6.49728	5.81548	6.05462	5.53549	6.49670	5.96605	5.50711	6.21197	6.04224	4.74633
4.78131	5.17835	6.08964	4.68028	4.87588	6.44525	6.25732	6.26714	5.02949	5.45781	4.99473	5.40669	5.80167	5.50596	6.82554	5.70319	6.15496	6.64590	0.00000	6.21884	5.21075	5.79522	4.92997	6.67587	5.98210	5.50773	5.94248	6.58071	4.66356	5.05856	5.59939	5.08325	5.18275	4.42465	5.05031	6.01726	6.13122	6.56556	4.54244	5.43345	4.87549	5.46320	6.75155	5.53305	5.66990	4.58845	5.80097	5.09216	6.12510	7.27385
5.59831	4.85830	5.44337	6.06330	6.25148	6.42222	4.65021	5.97674	6.23635	5.66426	7.57617	5.82746	4.45241	4.73383	5.51784	5.31572	4.43507	5.79292	6.21884	0.00000	4.48329	5.29549	4.97912	5.17014	6.13502	6.14628	5.78710	5.58728	6.52783	5.68331	6.43335	6.07508	5.57196	4.83307	5.23349	5.78664	7.99270	4.41005	6.46843	4.54331	5.54111	6.13263	5.38209	5.52736	6.64643	5.70301	7.58202	6.35295	4.99404	6.70158
5.04139	5.47677	6.00772	6.01526	6.30609	7.10947	4.84482	6.09748	5.89983	5.44277	7.37413	5.63142	4.97889	4.53625	6.77315	4.47420	5.49883	6.02613	5.21075	4.48329	0.00000	5.56792	5.46509	5.00134	6.37318	6.03029	5.00225	5.54661	5.67766	5.77097	5.85458	5.03729	5.05221	4.97355	5.48993	4.73226	8.03109	4.77127	5.66258	5.57454	4.66046	6.17420	5.88132	4.57714	6.31483	4.90947	6.71969	5.87169	4.54086	7.35941
5.99446	5.71990	6.07734	4.93441	4.86993	5.56926	5.71580	5.20749	4.82920	5.26681	5.49964	6.98533	5.00662	5.89975	5.44293	5.59226	5.86627	6.00523	5.79522	5.29549	5.56792	0.00000	5.06872	6.30292	6.12983	6.03201	5.76755	5.09306	5.58138	5.71254	5.28684	5.81385	5.39900	5.67767	6.21915	5.49762	6.75387	5.27790	5.53729	5.39339	4.80317	5.01768	4.89811	4.78920	5.69319	4.82621	6.23310	4.88678	5.82987	5.87065
5.01329	5.50206	6.23296	4.76405	5.24002	5.92128	4.81647	5.97411	5.80832	5.92826	5.88500	5.87700	4.63713	5.89972	5.83738	6.06494	6.15439	5.12251	4.92997	4.97912	5.46509	5.06872	0.00000	6.51678	4.66745	4.91859	5.72416	5.72264	6.08040	5.27317	5.57574	6.06362	5.59835	5.07783	4.72010	5.70777	6.31814	5.13839	5.72802	5.64018	5.06629	4.93823	5.43418	4.97648	6.42310	6.08572	5.67440	5.95489	5.19445	5.71297
7.70417	4.71799	4.89564	7.00784	6.37597	7.05755	4.46494	5.71642	7.00959	6.31394	7.87246	6.22690	5.85459	4.48543	6.10864	5.81497	4.53807	5.73501	6.67587	5.17014	5.00134	6.30292	6.51678	0.00000	7.21029	4.63530	5.01324	6.66889	6.49968	6.19879	6.43351	6.61365	4.94504	5.83226	5.91271	6.65514	8.88742	4.36371	6.94143	4.39405	5.60238	7.23238	5.18076	5.67035	6.55378	5.06809	7.70690	7.28977	4.60426	6.53987
5.69247	6.29215	6.73722	5.86654	5.72402	5.55950	5.66489	6.14298	5.83028	5.55749	5.51708	6.93934	5.12575	7.40121	5.30116	6.85336	6.48915	5.26101	5.98210	6.13502	6.37318	6.12983	4.66745	7.21029	0.00000	6.46627	6.46055	6.36700	5.53573	5.57249	6.78477	6.35517	5.59467	5.31609	5.61306	6.49662	5.08226	5.92770	6.35010	7.09769	6.30465	6.45796	5.68043	5.85371	7.48172	6.91258	4.98175	5.78151	6.25457	4.54615
7.32691	5.01021	5.21584	6.25185	5.22851	6.95505	5.98011	5.89219	5.74795	5.88372	6.25196	6.24950	6.48207	5.86506	5.06915	6.21903	5.18948	5.19801	5.50773	6.14628	6.03029	6.03201	4.91859	4.63530	6.46627	0.00000	5.90121	6.63710	6.00664	5.31744	6.80621	6.54139	5.65185	6.35225	4.58101	7.18939	7.49929	5.62185	6.19964	4.94769	5.90193	5.83992	5.10198	5.43479	6.45995	4.88872	5.78968	7.12325	4.77161	5.48915
5.32697	5.57447	6.05964	5.71442	4.98720	6.04510	5.59012	4.83491	5.97467	4.76158	5.74094	6.19813	4.75503	4.68986	5.28806	4.41363	5.97401	6.18957	5.94248	5.78710	5.00225	5.76755	5.72416	5.01324	6.46055	5.90121	0.00000	4.75728	4.60895	6.74726	5.50979	4.69946	4.53937	5.36706	6.95923	4.51509	6.74652	5.60020	5.87529	5.43431	5.60586	6.75472	5.43418	6.05906	5.17890	5.35538	6.82175	5.71567	6.14888	7.33009
5.07270	6.43675	7.12243	6.13609	5.37993	5.57391	5.84755	5.20870	6.03765	4.76523	6.07790	7.36030	4.81060	5.17210	4.64172	4.62300	5.91372	5.51402	6.58071	5.58728	5.54661	5.09306	5.72264	6.66889	6.36700	6.63710	4.75728	0.00000	5.78651	7.03074	5.91175	5.32970	5.60341	5.75707	7.22372	4.71350	6.20312	5.55502	6.53372	6.94892	6.66621	6.67083	6.29292	5.56044	5.24708	6.34257	6.13001	5.11845	6.54914	6.55220
5.72201	5.31103	6.99431	4.67495	4.58005	4.65128	5.88085	5.66074	5.79659	5.26038	4.43647	6.09978	5.92310	5.81378	5.05381	5.22245	5.89204	5.96224	4.66356	6.52783	5.67766	5.58138	6.08040	6.49968	5.53573	6.00664	4.60895	5.78651	0.00000	5.41909	6.22895	4.53081	4.73037	5.11959	6.64152	6.03430	5.59963	6.63579	4.43396	6.19403	6.15472	6.09294	6.61247	5.94916	4.93298	5.18130	4.90113	5.15538	6.31804	6.16834
6.15407	4.67594	5.67996	5.63139	5.72056	5.74731	5.28329	6.52231	5.53461	6.60482	6.68572	7.08421	5.94221	6.92947	5.83041	6.75361	5.42464	6.34405	5.05856	5.68331	5.77097	5.71254	5.27317	6.19879	5.57249	5.31744	6.74726	7.03074	5.41909	0.00000	7.26049	6.05720	5.46425	6.62208	5.70975	7.77063	7.84630	5.84874	4.88169	4.78829	4.78816	6.46918	4.68379	5.67589	7.17714	4.77436	6.38562	6.14010	6.33538	4.81747
5.90148	6.31505	6.23073	4.77588	5.43256	6.18439	6.36274	5.85192	5.19978	5.92463	5.67389	5.44205	5.93582	5.37770	6.86136	5.09881	6.60135	7.15690	5.59939	6.43335	5.85458	5.28684	5.57574	6.43351	6.78477	6.80621	5.50979	5.91175	6.22895	7.26049	0.00000	4.95401	5.41581	4.51763	5.70445	4.91085	6.36076	6.58873	5.75802	6.15750	5.60250	5.03347	5.75121	5.78899	5.57879	5.79656	6.88012	4.89898	6.43679	8.36324
4.75376	5.59785	7.01404	5.15539	5.02327	5.91311	5.57645	5.64445	5.32396	5.43476	5.22877	6.31610	5.53348	5.59033	5.93796	4.54083	6.09734	6.74103	5.08325	6.07508	5.03729	5.81385	6.06362	6.61365	6.35517	6.54139	4.69946	5.32970	4.53081	6.05720	4.95401	0.00000	4.56441	5.44983	6.74542	5.43801	6.40496	6.05417	4.66079	5.59560	5.37166	6.33264	6.10328	5.79355	4.98726	5.38837	6.83738	4.59611	6.92120	7.23333
5.45585	4.72437	5.71273	5.22480	4.79116	6.11059	4.92467	4.99675	6.08160	5.18492	5.97231	6.39052	5.30178	5.40938	4.92737	5.11471	5.48657	6.11765	5.18275	5.57196	5.05221	5.39900	5.59835	4.94504	5.59467	5.65185	4.53937	5.60341	4.73037	5.46425	5.41581	4.56441	0.00000	4.58071	5.18394	5.68421	7.08625	5.01728	4.96115	4.69092	4.75668	6.31447	4.86254	5.64617	4.92140	4.89494	6.61401	5.36503	5.32932	6.51568
5.24862	5.41360	6.45055	5.20544	4.99661	6.74867	5.43604	5.68141	6.06629	5.67647	5.35880	5.20234	4.50328	4.99408	6.50814	4.65111	5.50589	6.41949	4.42465	4.83307	4.97355	5.67767	5.07783	5.83226	5.31609	6.35225	5.36706	5.75707	5.11959	6.62208	4.51763	5.44983	4.58071	0.00000	5.38168	4.74554	6.07070	5.56207	5.60438	4.88856	4.98903	4.98231	6.79159	5.77627	4.59932	5.77075	5.84888	5.06997	5.02350	7.84672
5.73265	5.30405	5.82184	5.71485	5.04375	6.43000	5.32781	6.21938	5.63350	7.14923	7.35706	5.69824	5.96502	5.76033	6.27311	6.75879	5.53993	5.88783	5.05031	5.23349	5.48993	6.21915	4.72010	5.91271	5.61306	4.58101	6.95923	7.22372	6.64152	5.70975	5.70445	6.74542	5.18394	5.38168	0.00000	6.56955	7.21011	6.02749	5.54185	5.15359	5.27581	4.86714	6.53220	5.92384	7.26116	5.60708	5.88726	6.82622	5.45138	6.35248
4.95166	6.36932	7.43280	5.87077	6.22495	6.21728	5.32010	5.80665	5.57458	5.64636	6.33753	5.82764	5.06361	5.04779	6.27709	4.42899	7.26322	6.40756	6.01726	5.78664	4.73226	5.49762	5.70777	6.65514	6.49662	7.18939	4.51509	4.71350	6.03430	7.77063	4.91085	5.43801	5.68421	4.74554	6.56955	0.00000	6.43032	6.15749	6.43946	6.99898	5.63466	5.13298	6.75207	6.62293	5.28782	6.54058	6.20002	4.69425	5.95142	8.41374
5.40882	7.74113	8.04566	5.45549	5.57483	4.72047	8.01818	6.65071	6.22630	5.92576	4.52655	5.83960	7.05469	7.60692	6.35684	6.99336	8.36762	6.83897	6.13122	7.99270	8.03109	6.75387	6.31814	8.88742	5.08226	7.49929	6.74652	6.20312	5.59963	7.84630	6.36076	6.40496	7.08625	6.07070	7.21011	6.43032	0.00000	8.69806	6.15233	8.49999	7.75222	5.58013	8.41153	7.14000	5.84080	8.20195	4.63575	5.70870	8.36487	7.33006
6.70994	5.43542	5.64146	6.48065	6.28784	6.59146	4.46767	5.14130	6.86011	4.76760	7.75977	6.36084	4.93083	4.45329	5.65966	5.69381	4.88044	5.29329	6.56556	4.41005	4.77127	5.27790	5.13839	4.36371	5.92770	5.62185	5.60020	5.55502	6.63579	5.84874	6.58873	6.05417	5.01728	5.56207	6.02749	6.15749	8.69806	0.00000	6.90813	5.19621	5.59050	6.95011	4.62468	5.00852	6.40639	5.24980	7.78469	6.33275	5.13332	6.22701
4.94902	5.86313	6.80773	4.83530	4.63054	5.12102	6.45546	5.89799	5.25337	6.05848	5.76616	6.36737	6.31460	6.77133	6.32941	6.18568	5.74348	5.98594	4.54244	6.46843	5.66258	5.53729	5.72802	6.94143	6.35010	6.19964	5.87529	6.53372	4.43396	4.88169	5.75802	4.66079	4.96115	5.60438	5.54185	6.43946	6.15233	6.90813	0.00000	5.10384	5.51612	4.94066	5.45737	5.56136	5.40515	5.14451	5.70426	5.49208	6.73153	6.32473
6.75393	4.37760	5.01223	5.71829	5.83778	6.94333	5.34615	5.75493	5.55811	5.71768	6.98451	5.52963	5.55242	5.17966	6.11369	5.53179	4.34099	6.41805	5.43345	4.54331	5.57454	5.39339	5.64018	4.39405	7.09769	4.94769	5.43431	6.94892	6.19403	4.78829	6.15750	5.59560	4.69092	4.88856	5.15359	6.99898	8.49999	5.19621	5.10384	0.00000	4.99240	6.18052	4.53715	5.80613	6.29269	4.68826	7.83435	6.51822	4.96958	6.54226
5.89530	4.85511	6.31960	5.34827	5.44179	6.63406	4.63449	5.74486	4.84654	6.19516	6.70875	6.43220	4.90417	5.60491	6.88401	5.70829	5.82747	6.49728	4.87549	5.54111	4.66046	4.80317	5.06629	5.60238	6.30465	5.90193	5.60586	6.66621	6.15472	4.78816	5.60250	5.37166	4.75668	4.98903	5.27581	5.63466	7.75222	5.59050	5.51612	4.99240	0.00000	6.17613	5.35302	5.14883	6.71551	4.64062	7.35897	5.28763	5.61499	7.03759
4.78366	6.86521	7.15624	5.71231	5.51922	5.27149	7.11868	5.69230	5.38798	6.33387	5.79983	5.11067	6.56025	6.14041	6.78320	6.05078	6.56711	5.81548	5.46320	6.13263	6.17420	5.01768	4.93823	7.23238	6.45796	5.83992	6.75472	6.67083	6.09294	6.46918	5.03347	6.33264	6.31447	4.98231	4.86714	5.13298	5.58013	6.95011	4.94066	6.18052	6.17613	0.00000	6.57941	6.23431	5.93292	6.55905	4.66638	6.11934	6.40621	6.96457
7.11742	5.75338	5.25071	5.64796	5.57119	6.06236	6.01841	5.46409	6.05753	5.36613	6.59639	7.99933	5.44515	6.40764	5.42133	5.92731	5.98702	6.05462	6.75155	5.38209	5.88132	4.89811	5.43418	5.18076	5.68043	5.10198	5.43418	6.29292	6.61247	4.68379	5.75121	6.10328	4.86254	6.79159	6.53220	6.75207	8.41153	4.62468	5.45737	4.53715	5.35302	6.57941	0.00000	4.94527	6.69894	5.24310	7.56484	6.25608	4.72838	5.04549
5.70761	4.97701	5.15833	5.36546	5.39988	5.99647	5.46407	5.65427	4.69383	6.21536	6.31045	6.74556	5.07446	6.05639	5.77130	5.88654	5.35218	5.53549	5.53305	5.52736	4.57714	4.78920	4.97648	5.67035	5.85371	5.43479	6.05906	5.56044	5.94916	5.67589	5.78899	5.79355	5.64617	5.77627	5.92384	6.62293	7.14000	5.00852	5.56136	5.80613	5.14883	6.23431	4.94527	0.00000	6.34204	4.62549	6.83733	5.59218	5.49920	5.90030
6.55257	6.58297	6.40906	5.27620	5.73746	6.02408	6.66382	5.99658	6.34207	5.79814	4.50022	5.96577	6.27023	5.10810	6.53592	5.07201	5.75343	6.49670	5.66990	6.64643	6.31483	5.69319	6.42310	6.55378	7.48172	6.45995	5.17890	5.24708	4.93298	7.17714	5.57879	4.98726	4.92140	4.59932	7.26116	5.28782	5.84080	6.40639	5.40515	6.29269	6.71551	5.93292	6.69894	6.34204	0.00000	5.92161	5.65946	5.43788	6.56772	7.94364
6.26090	4.53982	4.76558	5.25121	5.47239	6.29199	5.16508	5.97684	5.52967	5.75891	6.75911	6.73347	5.79094	5.28521	5.93096	6.12669	4.65405	5.96605	4.58845	5.70301	4.90947	4.82621	6.08572	5.06809	6.91258	4.88872	5.35538	6.34257	5.18130	4.77436	5.79656	5.38837	4.89494	5.77075	5.60708	6.54058	8.20195	5.24980	5.14451	4.68826	4.64062	6.55905	5.24310	4.62549	5.92161	0.00000	7.21442	6.00622	5.66007	6.67326
6.53059	7.22613	7.76579	6.39922	5.20601	5.16690	7.00838	6.09522	5.34285	6.25848	4.78902	7.14144	6.26865	7.50220	5.23794	7.29150	7.32854	5.50711	5.80097	7.58202	6.71969	6.23310	5.67440	7.70690	4.98175	5.78968	6.82175	6.13001	4.90113	6.38562	6.88012	6.83738	6.61401	5.84888	5.88726	6.20002	4.63575	7.78469	5.70426	7.83435	7.35897	4.66638	7.56484	6.83733	5.65946	7.21442	0.00000	5.64931	7.28941	5.03204
4.91921	5.83740	7.32714	5.27551	5.19816	5.33738	4.86217	5.41048	5.01954	5.82420	5.12356	7.11141	5.07205	5.65598	6.47573	4.54175	6.47262	6.21197	5.09216	6.35295	5.87169	4.88678	5.95489	7.28977	5.78151	7.12325	5.71567	5.11845	5.15538	6.14010	4.89898	4.59611	5.36503	5.06997	6.82622	4.69425	5.70870	6.33275	5.49208	6.51822	5.28763	6.11934	6.25608	5.59218	5.43788	6.00622	5.64931	0.00000	6.53220	6.55190
6.82975	4.75158	5.34420	6.76872	6.70050	7.55421	4.88520	6.28599	6.61690	6.48604	7.65874	5.88281	5.22754	5.04058	6.70212	5.69749	4.59592	6.04224	6.12510	4.99404	4.54086	5.82987	5.19445	4.60426	6.25457	4.77161	6.14888	6.54914	6.31804	6.33538	6.43679	6.92120	5.32932	5.02350	5.45138	5.95142	8.36487	5.13332	6.73153	4.96958	5.61499	6.40621	4.72838	5.49920	6.56772	5.66007	7.28941	6.53220	0.00000	7.03454
7.30385	6.71594	6.46407	6.72586	5.93032	4.80490	6.86257	6.03962	5.92588	6.41340	6.50733	9.59977	6.22368	8.07257	4.53162	7.69074	6.18307	4.74633	7.27385	6.70158	7.35941	5.87065	5.71297	6.53987	4.54615	5.48915	7.33009	6.55220	6.16834	4.81747	8.36324	7.23333	6.51568	7.84672	6.35248	8.41374	7.33006	6.22701	6.32473	6.54226	7.03759	6.96457	5.04549	5.90030	7.94364	6.67326	5.03204	6.55190	7.03454	0.00000
5.82757	6.38787	5.70608	5.25697	4.87726	4.75049	6.36687	4.74482	5.40848	4.68449	5.53417	6.49150	5.39853	5.76227	4.89789	5.14924	6.24934	6.27873	6.38563	5.63648	5.45117	4.62248	6.24684	6.21480	6.17185	6.66608	4.57691	5.20374	5.82791	6.94798	4.58593	5.08199	4.67143	5.38049	7.31230	5.05608	6.10860	5.60884	6.20758	5.84211	6.17562	6.39113	4.62053	5.43467	5.54758	5.71822	7.29181	5.40547	6.71824	6.73217
5.24212	4.47629	5.43229	5.34393	5.83532	6.18630	4.83763	5.64272	4.60860	6.02390	6.87335	6.45770	5.30556	5.51212	5.84390	5.27630	5.05903	6.52204	5.66978	4.79046	5.14108	5.02109	5.27603	5.37305	5.92416	6.09157	5.73033	6.04741	5.68908	5.26991	5.73322	5.56766	4.85364	5.60574	5.02126	5.84906	7.28158	5.71183	5.34183	4.61584	4.58556	6.68474	5.14689	4.69817	6.41660	5.55621	6.82736	5.22079	4.55126	6.61792
6.46625	5.83661	5.71226	4.92234	4.43136	5.03814	7.26081	5.44534	4.54554	5.85027	4.52342	7.76235	6.70898	7.25568	5.46882	6.41370	6.54431	6.06896	4.60963	6.95435	6.55373	4.95577	4.96995	6.60452	5.94606	4.82927	6.18402	6.35707	4.72979	4.91244	6.09764	5.37301	5.22917	6.32432	5.72579	7.15768	6.06241	6.57982	4.41258	5.81962	5.59249	5.15255	4.98411	5.56577	6.06309	4.80503	5.81138	5.41468	6.84840	5.12897
6.77970	5.58062	5.98302	5.97202	6.08680	5.81860	5.07916	5.19009	5.68111	4.86875	7.64650	7.12665	5.54673	5.08935	5.41545	6.38808	5.22434	5.14724	6.39804	4.89237	5.58716	5.57198	5.75737	5.28355	6.51829	5.25375	6.69942	6.45198	7.39923	4.66930	6.52318	6.32806	6.41524	6.53499	5.70805	7.20010	8.75831	4.61645	6.00368	4.85840	5.34777	5.45954	4.61412	5.60636	7.71189	4.91977	7.78705	6.34723	5.53027	4.78827
5.49293	5.50440	5.75775	4.69283	4.45738	6.06088	6.11408	4.88573	4.38811	5.29527	6.29475	6.80437	5.75434	5.72895	5.43087	5.60554	6.22486	6.20330	5.00978	5.96412	5.83870	5.74508	5.64004	6.49573	6.66794	5.51715	5.01265	5.62682	5.31690	6.17127	4.60644	5.60966	5.34073	5.40551	5.56879	5.74036	6.42353	6.73789	5.23658	5.73985	6.24997	5.24062	5.23845	5.32236	5.80156	6.13419	5.77078	5.94657	5.66114	6.80280
6.56628	6.06699	5.59527	6.36245	5.38341	6.00339	5.40552	5.38784	5.52988	6.31463	7.47126	7.44397	5.72947	5.19523	4.71316	5.47474	5.80723	5.49474	7.08980	5.49713	5.08722	4.87764	5.50239	4.61609	6.60562	5.65213	5.96126	5.59613	6.89537	5.86936	5.96333	5.39805	4.81033	5.73362	5.64657	5.51404	8.67492	5.15126	6.28646	5.53167	5.48322	5.81273	4.97169	5.52301	6.15061	4.83963	7.03488	6.02129	5.10230	5.71388
6.99937	4.89376	5.29530	5.34572	4.61302	6.22616	6.51355	5.29386	4.75516	5.87218	6.21841	7.12752	6.19396	5.83925	5.33953	5.77340	5.20401	6.09390	5.76049	6.06937	6.32885	4.96967	6.04756	5.23290	6.71671	4.99875	5.55998	6.33719	5.53668	5.40633	6.14490	5.70411	4.59697	5.89710	5.89551	7.24961	7.41170	6.06531	5.00740	4.54043	5.24963	6.35717	4.78273	5.12402	5.94669	5.15755	5.77613	5.96761	5.51722	5.62866
4.93729	6.10224	5.34535	4.77950	5.11167	4.89185	6.55875	5.48337	4.65248	5.22664	5.53294	7.23085	6.00294	6.76958	5.14729	6.60712	6.03541	6.28042	5.38011	5.66985	5.79592	5.19811	4.88020	6.90202	4.90288	5.77976	6.54360	6.08402	5.61243	5.27513	5.62232	5.83114	5.98561	6.12719	5.82555	6.68211	5.73188	6.15747	4.82637	5.78281	5.28636	5.54658	4.66429	4.49490	7.24247	5.75393	5.84522	5.36550	6.54305	4.87677
6.84930	4.52345	5.06689	6.21016	6.30223	7.43840	5.94047	7.05626	5.74791	6.53121	7.66678	6.62946	6.45963	6.69807	6.79473	7.06847	5.66231	6.54113	5.56766	5.84121	5.54167	6.28754	5.85066	5.35781	6.61131	4.97073	6.93149	7.54022	6.96681	5.03638	6.85872	6.75167	5.97690	6.74652	5.00950	7.85783	8.31767	6.02156	6.09174	5.23795	5.70788	6.99469	5.42586	4.73271	7.76804	4.80609	7.49595	7.21051	5.04865	6.48380
5.95637	6.12386	6.86787	5.47124	4.41023	5.72981	6.77496	5.02512	4.53986	4.90420	5.04826	7.70700	6.00157	6.67801	5.87615	5.58596	5.50936	6.18674	5.61014	6.53920	6.97136	4.57177	6.16156	6.59948	6.44476	6.18503	5.46832	5.91606	4.75679	5.73976	6.13364	4.71651	5.05189	4.99399	6.26848	6.63902	6.15987	6.61298	4.55654	4.92532	5.42857	5.81200	5.56272	5.72312	5.18656	4.99054	5.78386	5.25683	7.08549	5.94248
4.61245	6.77149	6.18517	5.01463	4.80344	4.74005	6.33652	6.32818	5.80967	5.66011	4.72533	7.05813	6.05104	7.14988	4.55718	6.06056	7.07733	6.68436	5.98342	6.82277	6.80271	5.29366	5.29245	7.83538	5.19290	6.53135	5.49134	5.48992	6.12844	6.68328	5.63014	5.13165	5.92965	6.09148	6.77844	5.71045	5.00936	6.64275	5.98222	7.16605	6.47562	5.93830	5.11907	5.90684	6.70001	6.36245	6.40374	5.74259	7.90833	6.59666
5.41614	6.32837	6.02100	5.40205	5.34765	4.44791	5.94412	5.81710	5.38060	6.29837	4.45855	8.27542	5.63315	7.32214	4.89278	5.48826	6.81364	5.75963	5.87680	5.81363	6.18907	4.49310	5.16456	7.20150	5.02342	6.12541	6.64761	5.89110	5.39309	5.34328	6.39253	6.01117	6.14858	6.24128	5.59876	5.56413	6.15247	6.06265	5.77777	6.48820	6.10958	4.87341	5.13706	5.87601	6.01177	6.30516	4.55561	4.78352	6.50885	4.53816
5.77803	6.30823	5.46211	5.34587	6.14073	4.81584	5.31978	6.84036	6.09690	6.85209	6.50275	4.45302	6.37149	5.42709	6.43839	5.58054	6.55451	5.68861	5.69222	5.90092	4.90046	5.54296	5.27341	5.86499	7.23176	6.19107	5.92743	6.46241	6.54429	6.63887	5.56579	5.98697	5.69045	5.68224	5.31805	5.56201	7.29926	6.09690	6.01573	5.95000	5.68646	4.73280	5.68833	5.43412	5.90402	5.21841	6.62055	6.56470	5.64347	7.77279
5.04080	6.28263	7.23866	5.90658	4.66976	6.36407	5.68086	5.36323	5.62611	5.72388	5.08915	5.84028	5.60184	4.79387	6.30901	4.47030	6.74724	6.05695	4.86457	6.24105	5.07719	6.05487	5.66682	6.62793	6.56414	6.16384	4.43661	5.12631	4.52103	7.04675	4.68309	4.51165	5.39530	4.35279	6.48440	4.41066	5.84988	6.82124	5.45496	6.81097	6.03758	5.47129	7.12749	6.21019	4.67208	5.96880	5.57362	4.51798	6.34560	8.12091
5.09480	4.94484	6.57111	5.06352	4.45117	6.60269	5.38142	4.73410	5.28428	5.44663	6.02459	6.51351	4.81978	5.29059	5.90137	4.67390	5.71559	6.03883	4.62414	5.38578	5.01914	5.42551	5.01072	5.94365	5.71993	5.74933	4.87620	5.42538	4.51405	5.80597	5.53287	4.94200	4.38972	4.39057	5.53539	5.52808	6.78809	5.66909	5.52485	5.94412	4.77754	5.93267	6.37211	5.66323	5.55810	5.36199	5.59144	4.59527	5.33210	7.10167
5.25246	6.53590	6.78820	5.35670	4.65249	5.33092	7.01898	4.43024	4.83675	5.01721	5.58595	7.35614	5.72511	6.11997	5.19805	5.00949	6.92119	6.05729	6.13779	6.80279	6.69517	4.83967	5.95154	7.31326	6.16632	6.70575	5.23993	4.74065	5.18363	7.31734	4.81969	5.27451	5.83260	5.56147	6.98142	5.53790	5.71693	7.16991	5.07157	6.68038	5.99465	5.21994	6.19223	5.26624	5.57521	6.53754	5.71546	5.10896	7.30839	6.50445
5.03072	5.98193	7.41129	6.95507	6.22723	7.23778	5.50171	6.63466	6.32237	6.89356	6.75114	6.00187	5.26900	5.70270	7.22664	6.32303	5.86633	4.90343	6.00792	5.14921	5.22206	5.85247	4.74411	6.06677	5.31969	4.69646	7.42426	6.72672	6.23219	5.73667	6.85285	7.09276	6.59453	5.87723	4.88481	5.74242	6.92788	5.23910	6.30931	5.71402	6.15672	4.68756	7.21137	5.95328	6.96962	5.95142	4.90858	6.71196	4.61027	6.61866
6.27515	5.38456	5.41515	5.69520	5.45458	6.48669	5.48107	5.97228	5.61723	6.49535	7.36639	5.54090	5.65290	5.11698	6.43754	5.95462	5.37983	5.81898	5.29727	4.74655	5.45332	5.02740	4.95411	5.49874	6.71115	4.52071	6.20491	6.57880	6.67621	6.15236	4.97968	6.27452	5.69144	5.26072	4.85431	6.11875	8.07710	5.64465	5.65620	4.74479	4.63464	4.92803	4.45996	4.71153	6.82065	5.32861	7.32753	6.15703	4.61687	6.89346
5.28041	5.32232	7.23625	4.80198	4.94523	5.99929	6.30868	5.11229	4.35675	5.16065	5.61115	7.21215	4.78402	6.71464	5.84664	5.25525	6.69095	6.43821	5.05247	6.02701	5.59425	4.84535	5.63397	7.06610	5.61532	6.83225	5.42202	5.58780	5.14252	5.90075	5.94486	5.18153	5.71360	5.33842	6.76776	5.46046	5.64399	6.54503	5.38793	6.47709	5.25885	6.15113	5.87229	4.94212	5.96588	5.98116	5.76232	4.42957	6.39261	6.14162
5.20940	6.54973	7.95654	6.90466	6.42645	6.15602	6.23213	6.28872	6.19958	6.82535	7.84749	7.06742	6.07334	6.81846	6.11075	7.27406	6.04972	4.90599	6.04708	5.68272	6.57929	6.56990	5.10771	7.57103	4.74915	5.96746	7.59464	7.12312	6.63272	4.92530	7.29061	7.37842	6.31974	5.89586	4.44086	7.47288	6.51018	6.44813	5.58457	6.54962	6.32295	5.11815	6.97467	6.18186	8.67174	7.22601	5.00208	6.69216	6.72587	4.62453
5.56319	5.19279	5.13698	5.48472	5.63763	6.04763	4.75707	6.50974	6.05788	6.59626	5.69108	4.61542	6.47679	4.81111	6.43370	5.73159	5.37605	6.02682	5.47439	5.39077	4.54571	5.72522	5.95566	5.08801	7.22311	5.48015	5.39922	6.51618	6.03094	6.04763	5.73111	6.36811	4.97112	5.00417	5.54236	4.91838	6.96581	5.93280	5.86570	5.59679	5.68216	5.03150	6.84288	6.02344	4.76862	5.31087	6.21837	5.75367	4.74589	8.15347
5.03273	6.38098	8.01891	5.81810	5.22547	5.89707	6.29720	5.19554	5.73629	4.62559	5.28168	6.55220	5.11283	6.49672	4.83848	6.04834	6.12471	5.44885	4.99152	6.87435	5.49184	6.51572	5.27592	6.89025	5.06137	6.04815	5.33566	5.45028	4.42682	6.23931	6.16666	5.14671	4.90830	4.93956	6.36114	6.32409	5.24490	6.37408	5.20257	6.59543	6.93625	5.35904	6.72835	6.21587	5.03050	5.86122	4.44690	5.27528	6.82264	6.58629
6.57118	4.28802	4.85689	6.20978	6.52453	6.87022	5.04323	6.19053	6.35254	6.62065	7.67818	6.98672	6.03014	6.26410	6.12108	6.99748	4.37474	6.30176	6.09847	4.65625	5.59126	5.64227	5.44843	5.04658	6.08528	5.35051	6.74234	6.90983	6.81423	5.30457	6.61489	6.94759	5.91305	6.34143	5.06083	7.44489	8.26992	5.35055	6.70503	4.70421	5.03191	6.83484	5.53323	5.02301	7.81629	5.58845	7.45703	6.91579	5.30383	5.62941
6.63555	5.80017	6.61912	5.41500	4.63042	5.22880	6.94438	4.78335	5.23748	5.17640	5.19653	7.73077	5.87701	6.17728	5.02230	5.67682	6.16454	5.47827	6.25574	6.98618	6.60067	5.00243	6.00374	6.26856	6.06778	6.09999	4.53264	4.44945	4.45731	7.04590	5.95090	5.62775	5.70367	5.64074	6.69423	6.13872	5.45758	6.59286	5.98878	6.57844	6.67093	5.78262	5.89695	5.64642	4.96636	6.13275	4.57395	5.06016	6.62116	5.67583
6.86389	4.98673	5.14403	6.58493	6.08750	7.00193	5.57958	6.45014	5.54463	5.54078	7.50250	6.92000	5.41599	5.67782	5.82113	6.94099	4.34500	5.59026	6.10539	5.28232	5.09204	6.20603	5.77557	4.44308	6.30859	4.56017	6.29034	6.97450	6.56578	4.93047	7.26029	6.82547	5.73111	6.78241	5.65071	7.46008	8.49314	5.20453	6.64487	4.43152	5.31974	7.03770	5.53556	4.92173	7.20858	4.59339	7.25631	7.15055	4.94239	5.41519
5.79900	7.41830	7.49399	5.25937	5.46645	5.51922	7.72057	6.61062	6.33727	6.69536	4.62343	4.69864	7.41162	6.55389	6.78863	5.76241	8.36475	7.65863	5.92510	7.46842	6.85425	6.63561	6.36622	8.14695	7.88711	7.17047	5.63022	6.35499	6.72730	7.88749	5.02891	5.68795	6.70771	5.88671	7.08969	5.02817	4.83763	8.45453	5.95398	7.59083	6.96962	4.61499	7.83130	7.48050	5.43156	7.51592	7.00873	5.68901	7.84065	9.19676
4.66193	6.03907	5.80851	5.88312	5.03356	7.33089	5.19382	5.03460	7.20601	5.25823	6.21984	5.46580	5.63935	4.52329	5.06692	4.63027	6.55447	6.54103	6.18492	5.37162	4.86660	6.96488	5.84581	5.32497	6.17091	6.70499	4.45033	5.30533	5.71184	7.57828	5.51933	4.94570	4.62721	5.01263	6.93618	4.77503	6.73563	4.73746	6.64260	5.97473	6.13380	6.19964	6.02620	6.14886	5.98214	6.41337	7.55568	6.14317	5.92182	8.28139
6.90250	6.26746	5.03689	5.34156	5.41442	5.92814	6.81117	6.59966	7.28521	6.27832	5.52002	4.84103	7.47302	5.22758	5.93616	5.35602	6.44089	6.83230	6.52071	6.49882	5.85877	6.61083	7.20933	5.70422	8.19823	6.29949	4.62523	5.95233	6.06394	8.11853	5.31104	5.93668	5.50603	5.76950	7.90786	5.84782	6.60153	6.52026	7.30572	6.56083	7.26504	7.42894	6.99148	6.46817	4.55380	5.79536	7.95870	6.55085	6.75363	8.76970
5.92988	5.06400	6.63139	5.50833	5.06272	6.15863	4.52946	5.78825	5.38917	5.66490	6.30260	6.93763	4.80754	5.06879	5.87747	4.71720	5.36316	6.02434	5.54965	5.07580	4.52246	4.45430	5.73919	6.14550	5.67132	6.13587	4.84254	4.89812	4.77858	5.14464	6.14099	4.93606	4.75622	4.62706	6.40443	4.92633	7.23260	5.53843	5.31641	5.69153	5.31283	6.38394	5.88126	5.60655	4.89354	4.76260	5.76508	4.70460	5.31518	6.67001
5.15342	6.50911	6.72130	6.01981	5.82987	5.18344	5.50007	5.76629	6.83129	6.37754	7.08191	5.49565	6.01458	5.76733	5.46152	5.77222	7.01063	5.72423	6.15782	5.55385	5.39932	6.47261	5.04344	6.42563	6.90053	5.98541	5.88769	6.60523	6.32004	5.93579	6.42375	5.60822	5.84616	6.04375	5.68451	6.71820	7.14748	6.22526	5.78762	5.91273	5.96335	5.20497	6.30111	6.64368	7.51905	6.56034	7.85352	6.23695	7.04761	7.27041
5.23816	5.14020	7.49926	5.31424	4.76995	6.49825	5.32529	5.69715	4.44778	5.80429	5.60964	6.84496	5.77385	5.95253	6.49219	5.70728	6.54843	6.06589	4.55703	6.47205	6.07056	5.77854	5.86699	6.90139	5.95582	5.84249	6.02709	6.03562	4.55445	4.99953	5.32634	4.72273	5.12984	4.76760	5.66885	5.47085	6.26388	6.82232	4.62159	6.06004	5.07993	5.29383	6.77726	5.89095	6.23210	5.19807	5.36957	4.52580	6.35356	6.43915
5.09184	5.87299	4.38502	5.14366	5.41826	6.24853	4.84670	6.74500	6.67772	6.11079	6.38509	6.63946	5.85427	5.94841	5.32693	6.00490	6.39899	7.53991	6.51664	5.25924	5.17839	6.44816	5.50826	5.77321	4.62691	6.64611	5.89471	6.91659	6.17259	5.43878	6.03886	5.43470	5.40299	5.98577	6.80118	6.06162	7.59750	4.97313	5.51784	5.67228	5.33584	6.65435	4.66586	5.19109	7.01835	5.68694	7.92011	6.13397	6.32840	6.26641
5.84693	4.80994	5.80022	6.96827	5.72259	6.80540	4.71910	5.28969	6.14673	5.45690	7.17955	5.84071	5.64737	4.78223	4.51843	5.67327	4.24272	5.29087	6.19213	5.00635	5.20015	6.52623	5.89583	4.29317	6.46114	4.48013	5.25852	5.63412	5.68643	5.94797	6.57277	6.15810	5.11868	5.65194	4.83994	6.66943	7.41174	5.13979	6.09260	4.92317	5.93423	6.10209	6.70857	5.76645	6.66340	5.67189	5.82629	6.60060	4.89833	6.74712
5.82045	4.90851	6.21292	5.48976	5.12049	7.13016	5.39338	5.91859	5.10549	5.83873	6.74312	6.64913	5.20265	6.04844	6.53278	6.07716	5.34137	5.77994	4.68666	5.35823	4.62129	5.12659	4.95140	5.41910	5.98364	5.08112	6.34026	6.41122	5.57391	4.94801	6.26920	5.69508	5.29188	4.87310	4.98005	6.48691	7.69947	5.52592	5.26620	4.77790	4.45016	5.59553	5.57654	4.44079	6.12771	4.52043	5.73367	5.72302	5.12037	5.77773
5.31229	5.46801	6.57329	6.28785	6.12648	7.00407	4.60096	6.22591	6.19368	6.36643	7.31780	5.17436	5.55967	5.43881	7.38557	5.94782	5.25432	6.27909	5.16391	5.33767	4.59879	5.21015	4.87905	5.55814	5.60700	5.73588	6.30918	6.83744	6.02878	5.18376	6.12117	5.32197	4.87084	4.43490	5.20878	6.02715	8.28339	5.20962	4.51717	4.42878	4.89392	5.48599	4.96459	5.99694	5.97704	4.71610	6.63626	5.90174	5.45342	6.97540
5.22865	5.95322	6.31324	5.88500	5.32301	6.37359	5.90366	5.39017	6.23896	4.73149	6.52322	6.08987	4.67727	4.86382	5.18821	4.77722	5.83294	6.35793	6.00289	5.39829	4.51619	5.69590	5.16918	5.86946	6.04204	5.80598	4.79993	4.52941	5.68882	6.88157	5.24185	5.86310	5.02764	5.31113	5.70337	4.54806	6.56633	5.68071	5.88740	6.09312	6.15617	6.37011	5.61549	5.18704	5.53795	6.25823	6.72788	5.42383	5.41509	7.35893
4.75324	6.63230	7.20024	5.17075	4.91067	5.44272	5.77052	5.10022	5.64545	4.61235	4.81608	6.05101	5.07316	5.81617	4.86436	5.13119	6.48835	5.67548	5.86651	5.96872	5.70193	4.86851	4.92022	7.11919	5.26194	6.81747	4.72596	4.84101	4.56092	7.34056	5.52343	4.92804	5.66396	4.59677	6.83333	4.49498	5.16786	6.23110	5.65641	6.65069	6.39129	5.67041	6.42895	6.10793	4.46262	6.43972	5.27996	4.64256	6.58918	7.20138
5.77861	6.56088	6.91500	5.11042	5.09089	5.52486	7.04756	5.01320	4.63310	5.34654	6.03385	7.13992	5.43124	5.85634	5.48072	5.58384	5.92392	5.84605	5.82715	5.98987	6.58650	5.38089	5.72038	7.07637	6.31818	6.81625	4.97107	5.02300	5.85483	7.03309	4.81956	4.95640	6.13144	5.45845	6.19087	5.69840	5.82104	6.90595	4.86073	6.06976	6.29658	5.21548	5.66752	5.55865	6.05749	6.41811	5.85075	5.27264	6.76789	6.52519
5.62001	4.49950	5.73518	4.65934	4.74082	5.72072	5.51410	5.76319	4.81443	5.96314	6.25931	6.17621	5.55313	5.89088	6.30857	5.07671	6.35019	6.57586	4.72782	5.49677	5.61034	5.03843	4.81272	6.03754	5.91421	6.03317	5.69133	6.06228	4.85018	4.90903	4.57831	4.51710	5.00175	5.07998	5.25972	5.94114	6.98698	6.19107	4.50357	5.39285	4.46170	5.75154	5.28308	5.09476	6.25932	4.52429	6.89489	4.98322	5.98472	6.86590
5.26960	5.75252	6.34826	4.86310	4.86366	5.84985	6.26085	5.34860	5.06318	4.93515	5.25692	6.51233	4.74104	6.19578	5.86923	5.24121	6.73677	6.65219	4.54410	5.77072	5.81932	4.95637	4.95026	6.94174	5.09451	6.59472	5.78948	5.81537	5.91735	6.47305	4.66788	5.09743	4.76175	4.43722	5.74765	5.11646	6.07093	6.46914	4.77295	5.93937	5.14544	5.22428	5.17406	5.26391	5.82138	5.80749	6.70764	4.65254	5.74590	6.75253
4.86516	6.88659	8.07064	5.38083	5.14198	5.26394	6.60238	6.02609	4.84918	6.39317	5.45982	6.83697	6.04470	7.69729	6.47905	6.33925	7.43502	6.41183	5.27186	6.96292	6.88275	5.05804	4.74433	8.35797	4.56937	6.47754	6.68720	6.17657	5.41299	6.13406	5.69173	5.42248	5.89167	5.65323	5.72044	5.65722	4.67539	7.68224	4.44373	6.88279	5.98004	4.58908	6.04886	6.15613	6.42317	6.84370	4.58570	5.09074	6.91838	6.23961
4.96658	7.57824	7.87960	6.14682	5.28824	4.59568	6.80566	6.05812	5.95238	5.69247	6.12136	6.05805	6.40236	6.35079	5.52425	6.49081	7.07757	5.61993	6.26948	7.24538	6.98231	6.19327	5.80015	8.22786	5.63872	6.71232	6.11430	5.43413	5.43915	7.56981	6.70467	5.83670	6.28360	5.79022	6.66908	5.90953	4.58950	7.54565	6.20594	7.93068	7.22337	4.95964	8.51044	6.77961	5.19198	7.13018	4.67195	5.46684	7.42846	7.09779
5.77953	6.42393	7.11077	5.37780	5.08587	5.25615	7.07960	5.87648	4.54730	5.06964	4.99830	7.11713	6.34237	7.28929	6.00857	6.08009	6.93066	6.67343	4.54423	7.34978	6.52554	5.48322	6.45171	7.82256	5.90056	6.82090	5.84949	5.58860	4.88160	6.06311	5.87446	4.86287	5.70462	5.56194	7.11805	6.39796	5.41722	7.63318	4.72722	6.82814	5.66469	6.06831	6.53235	5.52141	5.56090	5.77665	5.26233	5.00635	7.58584	6.21031
4.74593	5.94071	6.60944	5.32536	5.20867	6.18720	5.80033	5.48725	5.21696	4.51333	5.92680	6.61860	5.50337	5.83461	5.80891	5.95709	5.34533	5.89655	4.44417	5.46578	5.62346	5.25001	5.04408	6.68258	5.89668	6.27122	5.58329	5.27049	5.62350	6.26076	5.36107	5.98527	4.89752	5.00289	5.25303	5.59962	6.11249	6.01799	5.15104	5.65624	5.33530	5.48328	6.45191	5.03527	5.23309	5.23387	5.19739	5.17969	5.65094	6.73507
6.74185	4.91089	5.77564	7.25209	6.74563	6.84835	4.66418	6.11090	6.49809	7.10508	7.73220	6.84841	5.31068	5.11561	5.86003	6.28332	4.69584	5.42927	6.42301	4.79772	5.20585	6.51058	5.66248	4.51077	6.76555	5.17405	6.30907	6.61056	7.05499	5.06099	7.33029	6.61016	6.04040	6.29177	5.24464	7.06544	8.81282	5.00868	7.06432	5.23901	5.33093	7.18668	6.03795	5.73142	7.29328	5.39382	7.71203	6.94854	4.73699	6.03063
5.91660	5.34948	6.09699	7.05136	6.53886	7.04856	4.41783	5.88509	6.64483	5.93083	7.55428	6.20487	5.08271	5.94309	5.91735	6.72640	5.39837	5.78621	5.85874	5.27644	4.93020	6.41830	5.20420	4.69377	5.25732	5.49736	6.32398	6.98056	6.61790	4.92945	6.77723	6.13426	5.03373	6.04029	5.00050	7.19882	8.39274	4.79742	6.53355	5.42356	4.59830	6.95963	4.73062	5.49218	7.42057	5.50101	7.28033	6.98467	4.79752	6.01465
[truncated: 46 more columns]
