# Supplementary material for: Rapid and robust assembly and decoding of molecular tags with DNA-based nanopore signatures
Source: Nat Commun. 2020 Nov 3;11:5454. doi: 10.1038/s41467-020-19151-8 (PMC7642340; doi:10.1038/s41467-020-19151-8)
Supplement: Supplementary file 6 — Source Data [file 41467_2020_19151_MOESM6_ESM.zip › Data Sources/4a/molbit_counts_before_after.csv]

molbit	read count before	read count after
0	98	118
1	2079	6300
2	28	23
3	1060	693
4	1428	4403
5	9669	10512
6	28	15
7	3725	3598
8	120	322
9	27299	6546
10	19	46
11	44	98
12	8142	6057
13	33	566
14	17	63
15	10141	9593
16	206	117
17	1968	2971
18	108	179
19	11491	4919
20	196	146
21	775	987
22	1871	3983
23	314	1928
24	21	89
25	3964	5933
26	140	117
27	65	101
28	1457	3965
29	3236	3081
30	57	35
31	99	43
32	10099	7828
33	40	42
34	47	87
35	1914	3466
36	135	49
37	5016	5085
38	2704	12042
39	3681	4672
40	6984	7198
41	87	101
42	394	514
43	15367	5431
44	65	76
45	2751	2425
46	1550	5029
47	144	353
48	8	7
49	139	393
50	13482	12384
51	9099	2997
52	1768	4537
53	273	869
54	8627	6785
55	12	23
56	47	102
57	3085	5211
58	65	48
59	208	859
60	212	78
61	195	402
62	3124	4029
63	7422	5047
64	15	219
65	4208	4395
66	2518	1017
67	3215	2794
68	4982	3511
69	2895	4385
70	2504	5245
71	39	42
72	66	45
73	9419	14469
74	103	35
75	5655	4295
76	516	4210
77	30	29
78	967	3452
79	2150	8194
80	8684	8454
81	8836	5152
82	213	314
83	3047	7222
84	47	83
85	18727	12590
86	10641	7476
87	7739	9454
88	5974	7882
89	4057	1340
90	10796	12683
91	48	214
92	8723	8225
93	7028	21087
94	130	172
95	69	62
